# Supplementary material for: 2-Amino-5-methyl­pyridinium 3-amino­benzoate
Source: Acta Crystallogr Sect E Struct Rep Online. 2010 Feb 13;66(Pt 3):o623–4. doi: 10.1107/S1600536810005180 (PMC2983539; doi:10.1107/S1600536810005180)
Supplement: Supplementary file 2 [file e-66-0o623-Isup2.hkl]

# 
# h,k,l, Fc-squared, Fo-squared, sigma(Fo-squared) and status flag 
# 
data_I
_shelx_title ' h34_0m in P2(1)/c  RT' 
_shelx_refln_list_code          4 
_shelx_F_calc_maximum      134.35 
_exptl_crystal_F_000       520.00 
_reflns_d_resolution_high  0.7079 
 
loop_ 
 _symmetry_equiv_pos_as_xyz 
 'x, y, z' 
 '-x, y+1/2, -z+1/2' 
 '-x, -y, -z' 
 'x, -y-1/2, z-1/2' 
 
_cell_length_a    10.0739 
_cell_length_b    10.9620 
_cell_length_c    11.9641 
_cell_angle_alpha  90.000 
_cell_angle_beta  113.148 
_cell_angle_gamma  90.000 
 
_shelx_F_squared_multiplier     1.000 
 
loop_ 
 _refln_index_h 
 _refln_index_k 
 _refln_index_l 
 _refln_F_squared_calc 
 _refln_F_squared_meas 
 _refln_F_squared_sigma 
 _refln_observed_status 
   1   0   0      985.70      885.38     13.31 o 
   2   0   0      924.80      934.93     10.10 o 
   3   0   0        0.11       -0.18      0.18 o 
   4   0   0      266.63      277.03      4.27 o 
   5   0   0       33.95       27.40      1.61 o 
   6   0   0      580.50      616.06      8.95 o 
   7   0   0      214.25      226.23      3.68 o 
   8   0   0        6.74        6.80      1.35 o 
   9   0   0      183.21      189.52      5.97 o 
  10   0   0       41.79       41.27      4.99 o 
  11   0   0        3.43        3.74      2.23 o 
  12   0   0       35.31       38.28      5.69 o 
   1   1   0        5.85       -0.37      0.37 o 
   2   1   0     1470.30     1484.79     11.95 o 
   3   1   0      374.96      431.54      3.43 o 
   4   1   0        8.51        8.54      0.34 o 
   5   1   0        2.73        2.33      0.26 o 
   6   1   0       18.05       20.43      0.65 o 
   7   1   0      134.32      150.82      2.79 o 
   8   1   0       53.53       58.27      2.13 o 
   9   1   0       15.45       16.20      2.18 o 
  10   1   0       63.41       67.87      5.61 o 
  11   1   0       37.91       39.50      5.82 o 
  12   1   0        9.88        7.69      2.50 o 
  13   1   0        9.26        5.91      3.37 o 
   0   2   0       24.87       17.86      0.42 o 
   1   2   0      152.05      165.52      1.75 o 
   2   2   0    17960.29    14478.50    294.63 o 
   3   2   0       77.12       73.98      1.08 o 
   4   2   0       79.45       70.85      1.06 o 
   5   2   0        0.44        0.46      0.21 o 
   6   2   0        4.80        4.04      0.48 o 
   7   2   0      150.33      157.91      2.59 o 
   8   2   0       28.23       31.67      1.47 o 
   9   2   0        7.23        8.52      1.38 o 
  10   2   0      156.93      152.85      5.97 o 
  11   2   0        0.05       -0.17      1.06 o 
  12   2   0       14.43       13.49      2.50 o 
   1   3   0      230.40      226.54      1.98 o 
   2   3   0      444.23      429.20      3.92 o 
   3   3   0     1697.28     1581.91     13.07 o 
   4   3   0       33.12       34.53      1.07 o 
   5   3   0        6.64        9.37      0.52 o 
   6   3   0        0.10        0.22      0.22 o 
   7   3   0       90.24       84.43      2.04 o 
   8   3   0        0.54        0.79      0.47 o 
   9   3   0        1.10        1.83      1.09 o 
  10   3   0       32.24       32.75      3.24 o 
  11   3   0        9.49        9.38      1.99 o 
  12   3   0        1.22        3.00      1.63 o 
   0   4   0      126.66      111.55      2.72 o 
   1   4   0     1585.54     1626.90     15.75 o 
   2   4   0      245.12      235.46      2.60 o 
   3   4   0        9.18        8.20      0.58 o 
   4   4   0       52.02       63.76      1.30 o 
   5   4   0       87.63       86.19      1.41 o 
   6   4   0        0.73        0.30      0.34 o 
   7   4   0       17.22       17.88      1.15 o 
   8   4   0      756.35      766.41     12.78 o 
   9   4   0        2.05        1.92      1.44 o 
  10   4   0       11.32        9.81      3.18 o 
  11   4   0        6.00        4.58      1.63 o 
  12   4   0        0.33        1.74      1.46 o 
   1   5   0      627.28      696.29      8.24 o 
   2   5   0       97.97      112.36      1.55 o 
   3   5   0      367.02      356.67      3.95 o 
   4   5   0      218.74      219.97      2.89 o 
   5   5   0        5.32        9.46      0.76 o 
   6   5   0       26.82       24.55      1.23 o 
   7   5   0      479.17      476.59      6.67 o 
   8   5   0        4.08        3.67      0.76 o 
   9   5   0        9.69        7.24      2.19 o 
  10   5   0       20.09       21.86      2.71 o 
  11   5   0        0.09        1.64      1.74 o 
  12   5   0        1.87        4.84      2.86 o 
   0   6   0       10.56        9.35      0.59 o 
   1   6   0      571.01      595.18      7.38 o 
   2   6   0        9.64        8.69      0.72 o 
   3   6   0      153.82      161.51      2.26 o 
   4   6   0       53.55       56.53      1.32 o 
   5   6   0       25.66       27.75      1.09 o 
   6   6   0      957.47      914.82     10.41 o 
   7   6   0       20.48       21.67      1.46 o 
   8   6   0       23.47       28.54      2.64 o 
   9   6   0        3.90        1.25      1.15 o 
  10   6   0        4.61        3.18      2.07 o 
  11   6   0        0.16        0.13      1.80 o 
   1   7   0      828.89      835.60      9.09 o 
   2   7   0       61.67       60.23      1.67 o 
   3   7   0       93.27       86.35      2.46 o 
   4   7   0       21.58       16.01      1.56 o 
   5   7   0      551.71      516.84      7.32 o 
   6   7   0        8.02        8.34      2.06 o 
   7   7   0      102.83      106.86      3.42 o 
   8   7   0       28.30       32.47      2.16 o 
   9   7   0        9.18       11.21      2.02 o 
  10   7   0        4.11        4.94      2.34 o 
  11   7   0        9.89        5.04      2.69 o 
   0   8   0       15.25       12.55      1.40 o 
   1   8   0        6.39        6.85      0.64 o 
   2   8   0       60.63       60.49      1.57 o 
   3   8   0      145.93      145.45      4.64 o 
   4   8   0       65.11       57.07      1.88 o 
   5   8   0        1.04        0.10      0.45 o 
   6   8   0       24.66       25.78      1.91 o 
   7   8   0       16.20       15.41      1.60 o 
   8   8   0        1.90        3.05      1.30 o 
   9   8   0        0.06       -0.33      1.47 o 
  10   8   0        1.82        1.69      1.44 o 
  11   8   0        1.25        0.59      2.50 o 
   1   9   0       10.74       10.07      0.95 o 
   2   9   0       83.82       84.60      3.07 o 
   3   9   0      191.00      173.63      4.24 o 
   4   9   0       28.73       31.46      1.83 o 
   5   9   0       10.88       11.27      1.27 o 
   6   9   0       44.59       43.97      3.27 o 
   7   9   0        3.80        6.46      1.60 o 
   8   9   0        3.62        5.77      1.70 o 
   9   9   0       37.85       44.93      3.85 o 
  10   9   0        3.82        4.23      1.81 o 
   0  10   0        8.59       11.36      1.59 o 
   1  10   0       15.34       14.77      1.23 o 
   2  10   0        4.79        3.82      0.73 o 
   3  10   0        2.15        0.94      0.56 o 
   4  10   0       15.45       15.71      1.94 o 
   5  10   0       28.55       23.86      3.66 o 
   6  10   0        0.20        0.50      1.41 o 
   7  10   0       68.72       75.23      6.01 o 
   8  10   0        1.60        4.34      2.60 o 
   9  10   0        2.88        1.17      2.16 o 
   1  11   0        2.11        2.28      1.14 o 
   2  11   0        1.95        1.83      1.07 o 
   3  11   0        0.22       -0.76      0.89 o 
   5  11   0        0.85        4.56      1.92 o 
   6  11   0        3.01        3.52      2.19 o 
   7  11   0       25.64       37.26      5.35 o 
   8  11   0        0.23        5.73      2.71 o 
   9  11   0        0.28       -1.94      1.94 o 
   0  12   0       10.75        8.84      2.55 o 
   1  12   0       10.52       10.81      2.04 o 
   2  12   0        4.57        4.49      1.46 o 
   3  12   0        9.73        8.69      1.92 o 
   4  12   0        1.74        0.29      0.90 o 
   5  12   0      121.38      137.45      8.21 o 
   6  12   0        4.55       14.00      3.33 o 
   7  12   0        0.41       -1.35      1.35 o 
   8  12   0        1.49        4.00      2.84 o 
   1  13   0        6.72        5.78      2.58 o 
   2  13   0       10.98       12.01      2.19 o 
   3  13   0        0.07       -0.87      1.01 o 
   4  13   0       13.61       17.92      3.79 o 
   5  13   0        0.21        0.94      1.40 o 
   6  13   0        2.93        5.05      2.37 o 
   7  13   0        2.00        2.66      2.64 o 
   0  14   0        2.83        1.21      1.90 o 
   1  14   0       17.75       13.65      2.37 o 
   2  14   0        0.01       -0.40      1.21 o 
   3  14   0       21.00       27.19      3.16 o 
   4  14   0        7.81       14.08      3.81 o 
   5  14   0        1.34        0.07      1.36 o 
   1  15   0        0.57        0.22      1.24 o 
   2  15   0       14.97       22.83      6.61 o 
   3  15   0        4.60        3.23      2.55 o 
 -13   1   1        3.15        0.40      1.98 o 
 -12   1   1        8.23        7.76      4.09 o 
 -11   1   1        6.89        4.69      2.23 o 
 -10   1   1       57.02       59.36      4.24 o 
  -9   1   1        8.06        8.98      2.87 o 
  -8   1   1      264.05      274.46      7.28 o 
  -7   1   1        9.24        9.10      0.95 o 
  -6   1   1     1173.42     1267.75     10.79 o 
  -5   1   1       21.60       16.88      0.53 o 
  -4   1   1      189.56      208.19      2.50 o 
  -3   1   1      343.53      309.58      3.53 o 
  -2   1   1     4486.89     4147.17    121.29 o 
  -1   1   1      302.52      266.62      2.79 o 
   0   1   1       47.23       63.65      0.86 o 
   1   1   1     1291.13     1216.47     10.57 o 
   2   1   1      605.48      557.61      4.24 o 
   3   1   1        0.16       -0.11      0.11 o 
   4   1   1       11.45       12.52      0.43 o 
   5   1   1       18.32       24.33      0.72 o 
   6   1   1       37.01       28.01      0.90 o 
   7   1   1       58.36       66.84      1.41 o 
   8   1   1        2.98        3.53      0.67 o 
   9   1   1       90.61       96.60      2.97 o 
  10   1   1        2.22        0.86      0.87 o 
  11   1   1       37.29       38.57      3.74 o 
  12   1   1       15.38        9.16      2.30 o 
 -13   2   1        1.57        1.47      2.37 o 
 -12   2   1       18.61       21.37      3.00 o 
 -11   2   1        5.73        2.25      1.58 o 
 -10   2   1       43.07       46.10      6.86 o 
  -9   2   1       14.02       18.55      2.28 o 
  -8   2   1       32.89       37.94      2.68 o 
  -7   2   1       11.54       11.19      0.90 o 
  -6   2   1       15.59       13.50      0.55 o 
  -5   2   1       11.77        9.13      0.42 o 
  -4   2   1      227.90      237.54      3.14 o 
  -3   2   1       48.08       58.55      2.62 o 
  -2   2   1      938.93      957.19      8.57 o 
  -1   2   1      531.82      511.49      5.16 o 
   0   2   1       77.45       65.27      0.81 o 
   1   2   1    18050.97    14483.28    426.71 o 
   2   2   1    11006.02     9651.75     77.06 o 
   3   2   1      711.52      742.62      6.05 o 
   4   2   1       25.73       19.04      0.59 o 
   5   2   1       70.18       68.10      1.28 o 
   6   2   1        7.16        9.65      0.62 o 
   7   2   1       73.33       74.81      1.97 o 
   8   2   1       12.22       12.56      1.07 o 
   9   2   1      148.62      157.74      3.87 o 
  10   2   1      164.75      169.63      5.11 o 
  11   2   1        4.55        4.55      2.42 o 
  12   2   1        0.47        1.62      1.53 o 
 -13   3   1        0.34        1.49      2.18 o 
 -12   3   1        3.02        2.16      1.50 o 
 -11   3   1        0.37       -0.22      1.09 o 
 -10   3   1        0.04        0.46      0.97 o 
  -9   3   1       43.39       43.08      4.65 o 
  -8   3   1      363.83      379.90      8.81 o 
  -7   3   1        2.70        2.44      0.56 o 
  -6   3   1      126.34      133.41      2.71 o 
  -5   3   1       98.13       91.26      1.66 o 
  -4   3   1      343.62      422.12      4.41 o 
  -3   3   1       90.95       89.48      1.36 o 
  -2   3   1     1292.10     1278.42     11.39 o 
  -1   3   1      216.85      241.68      2.54 o 
   0   3   1      233.86      243.08      2.22 o 
   1   3   1     4743.09     4385.73     63.42 o 
   2   3   1     2048.21     2094.53     18.24 o 
   3   3   1     1873.12     1914.89     14.60 o 
   4   3   1      131.36      134.40      1.80 o 
   5   3   1       66.41       72.99      1.34 o 
   6   3   1        0.02       -0.03      0.32 o 
   7   3   1       79.26       79.93      1.83 o 
   8   3   1      136.12      140.50      2.98 o 
   9   3   1      102.84      105.73      3.79 o 
  10   3   1        0.49        1.51      1.00 o 
  11   3   1        1.52        1.08      1.81 o 
  12   3   1        3.94        8.02      3.14 o 
 -12   4   1        0.84       -0.44      1.60 o 
 -11   4   1        2.77        2.85      1.44 o 
 -10   4   1       15.00       14.42      3.19 o 
  -9   4   1      200.99      204.36      6.51 o 
  -8   4   1       88.36       94.02      2.58 o 
  -7   4   1        7.97        8.58      0.88 o 
  -6   4   1        0.02       -0.32      0.32 o 
  -5   4   1      189.75      180.36      2.68 o 
  -4   4   1      129.16      145.32      2.24 o 
  -3   4   1       32.81       40.78      0.91 o 
  -2   4   1      242.67      245.09      2.75 o 
  -1   4   1       66.48       63.01      1.00 o 
   0   4   1      186.01      183.66      2.38 o 
   1   4   1     1107.81     1111.67     11.06 o 
   2   4   1       44.21       44.37      0.99 o 
   3   4   1     1146.92     1112.50      9.53 o 
   4   4   1     1516.52     1565.02     13.06 o 
   5   4   1        6.30        6.19      0.54 o 
   6   4   1       23.21       23.76      0.90 o 
   7   4   1       54.51       59.38      2.41 o 
   8   4   1      492.78      510.64      6.98 o 
   9   4   1       62.82       64.70      2.56 o 
  10   4   1        0.04       -0.53      0.83 o 
  11   4   1        6.90        2.56      1.49 o 
 -12   5   1        1.74        0.36      2.11 o 
 -11   5   1        0.11        0.50      1.15 o 
 -10   5   1       16.27       17.72      2.44 o 
  -9   5   1        7.33        8.17      1.63 o 
  -8   5   1       25.02       27.38      1.60 o 
  -7   5   1      155.58      140.59      6.97 o 
  -6   5   1      228.41      224.54      3.99 o 
  -5   5   1      127.95      134.48      2.31 o 
  -4   5   1        4.73        2.54      0.40 o 
  -3   5   1       28.68       35.41      0.99 o 
  -2   5   1       28.16       23.19      0.77 o 
  -1   5   1      109.53      114.41      1.61 o 
   0   5   1     2523.95     2500.66     23.90 o 
   1   5   1       90.05       98.63      1.56 o 
   2   5   1      457.44      463.14      4.72 o 
   3   5   1      796.64      801.85      7.18 o 
   4   5   1      583.73      542.15      5.77 o 
   5   5   1      315.93      309.30      3.90 o 
   6   5   1      509.54      483.75      9.44 o 
   7   5   1       26.20       24.77      1.42 o 
   8   5   1        3.21        4.00      0.72 o 
   9   5   1        0.49        0.68      0.73 o 
  10   5   1        0.09        0.04      1.45 o 
  11   5   1       29.69       24.56      4.73 o 
 -12   6   1        0.01       -0.17      2.20 o 
 -11   6   1        0.15        2.44      1.92 o 
 -10   6   1        3.95        1.09      1.68 o 
  -9   6   1        6.77        3.77      1.29 o 
  -8   6   1        0.60        0.14      0.45 o 
  -7   6   1      397.85      402.26      6.32 o 
  -6   6   1      732.69      739.96      9.68 o 
  -5   6   1       26.34       27.64      1.10 o 
  -4   6   1       23.94       27.97      1.52 o 
  -3   6   1       11.37       12.96      0.67 o 
  -2   6   1      152.40      158.34      2.25 o 
  -1   6   1     2493.80     2454.63     26.56 o 
   0   6   1       48.02       51.39      1.07 o 
   1   6   1       75.35       65.50      1.39 o 
   2   6   1       14.87       13.06      0.94 o 
   3   6   1       18.51       20.84      0.79 o 
   4   6   1      134.28      130.06      2.15 o 
   5   6   1        0.66        0.96      0.41 o 
   6   6   1      333.51      337.00      6.35 o 
   7   6   1       38.65       38.55      2.20 o 
   8   6   1        0.02       -0.15      0.54 o 
   9   6   1        7.46        6.38      1.29 o 
  10   6   1        5.39        4.15      2.20 o 
  11   6   1        0.01       -0.25      2.07 o 
 -11   7   1        6.23        4.55      2.52 o 
 -10   7   1        0.65        0.36      1.60 o 
  -9   7   1       16.80       17.67      2.33 o 
  -8   7   1        0.00       -0.50      0.59 o 
  -7   7   1        0.58       -0.02      0.59 o 
  -6   7   1      116.35      129.21      3.59 o 
  -5   7   1      746.64      705.16      9.25 o 
  -4   7   1      157.60      147.80      2.99 o 
  -3   7   1        2.25        2.77      0.38 o 
  -2   7   1       53.31       51.68      1.69 o 
  -1   7   1       50.58       56.83      1.13 o 
   0   7   1       17.03       22.41      0.96 o 
   1   7   1      355.22      354.87      4.16 o 
   2   7   1       40.61       41.68      1.17 o 
   3   7   1        1.68        0.98      0.36 o 
   4   7   1       50.61       43.62      1.47 o 
   5   7   1       23.17       23.59      1.36 o 
   6   7   1       47.60       46.72      2.06 o 
   7   7   1       43.31       42.22      2.12 o 
   8   7   1        0.50       -0.25      0.81 o 
   9   7   1        9.54       14.30      2.87 o 
  10   7   1        9.37       11.13      3.17 o 
  11   7   1        0.02       -0.90      1.96 o 
 -11   8   1        3.01        3.10      2.54 o 
 -10   8   1        0.45        0.28      1.24 o 
  -9   8   1        2.78        3.67      2.24 o 
  -8   8   1       32.07       35.48      3.15 o 
  -7   8   1       21.83       19.97      1.77 o 
  -6   8   1       14.92       18.05      1.60 o 
  -5   8   1      335.78      328.34      5.37 o 
  -4   8   1       47.16       45.39      1.68 o 
  -3   8   1      406.11      412.46      7.02 o 
  -2   8   1        0.31        0.24      0.36 o 
  -1   8   1        0.05       -0.31      0.31 o 
   0   8   1       26.10       28.90      0.98 o 
   1   8   1        1.13        0.82      0.29 o 
   2   8   1      149.88      144.14      2.90 o 
   3   8   1       62.79       59.97      1.71 o 
   4   8   1       46.60       45.73      1.55 o 
   5   8   1      157.75      154.55      3.08 o 
   6   8   1        7.21        7.09      0.96 o 
   7   8   1       10.15       10.20      1.83 o 
   8   8   1       30.07       29.92      5.82 o 
   9   8   1       20.13       29.72      3.21 o 
  10   8   1        0.06        0.17      1.83 o 
 -10   9   1        4.73        2.54      2.26 o 
  -9   9   1        0.34        0.39      1.57 o 
  -8   9   1        4.34        4.33      2.29 o 
  -7   9   1        5.42        3.06      1.29 o 
  -6   9   1        2.72        2.38      0.79 o 
  -5   9   1      125.00      120.37      3.52 o 
  -4   9   1      136.80      131.39      3.05 o 
  -3   9   1      668.13      637.81     10.41 o 
  -2   9   1        1.01        1.29      0.60 o 
  -1   9   1        2.27        3.24      0.62 o 
   0   9   1       41.16       40.33      2.50 o 
   1   9   1       25.78       24.34      1.37 o 
   2   9   1       51.28       45.50      1.74 o 
   3   9   1       69.82       78.41      2.01 o 
   4   9   1       21.25       22.76      1.32 o 
   5   9   1        9.56        8.18      1.44 o 
   6   9   1        2.12        0.70      1.02 o 
   7   9   1        3.22        4.78      1.39 o 
   8   9   1        0.66        2.22      1.77 o 
   9   9   1        0.19        1.67      1.25 o 
  10   9   1        0.03        0.10      1.52 o 
 -10  10   1        4.58        1.98      2.40 o 
  -9  10   1        1.44       -1.68      1.68 o 
  -8  10   1        2.40        3.07      2.31 o 
  -7  10   1       12.91       12.45      3.08 o 
  -6  10   1        0.47        3.09      1.83 o 
  -5  10   1        0.08       -0.96      0.96 o 
  -4  10   1       36.43       38.41      2.22 o 
  -3  10   1       21.13       19.56      2.00 o 
  -2  10   1       66.95       63.75      2.18 o 
  -1  10   1       15.73       15.18      1.22 o 
   0  10   1        7.83        7.26      0.87 o 
   1  10   1        4.63        4.11      0.72 o 
   2  10   1        1.71        0.50      0.53 o 
   3  10   1        0.25        0.40      0.56 o 
   4  10   1       46.21       46.88      5.08 o 
   5  10   1       18.09       23.43      3.75 o 
   6  10   1        5.37        6.50      2.62 o 
   7  10   1      203.36      238.22     11.27 o 
   8  10   1        3.48        3.55      1.55 o 
   9  10   1        2.78        3.55      1.66 o 
  -9  11   1       10.64       10.90      3.80 o 
  -8  11   1        7.79        6.57      2.89 o 
  -7  11   1       20.75       19.47      3.71 o 
  -6  11   1       11.08       12.80      3.22 o 
  -5  11   1        0.40       -0.03      1.43 o 
  -4  11   1        0.29        1.01      2.23 o 
  -3  11   1       76.77       72.53      3.73 o 
  -2  11   1       45.29       50.55      5.41 o 
  -1  11   1       24.52       26.12      2.69 o 
   0  11   1       17.51       13.50      1.99 o 
   1  11   1       36.62       32.78      2.92 o 
   2  11   1        3.90        3.79      1.37 o 
   3  11   1        3.06        0.61      1.05 o 
   4  11   1        6.17        1.94      4.48 o 
   5  11   1       28.38       24.30      3.88 o 
   6  11   1        2.17       -0.27      1.95 o 
   7  11   1        3.69        3.59      2.19 o 
   8  11   1        2.85       -0.01      2.26 o 
  -8  12   1        4.32       11.79      3.49 o 
  -7  12   1        1.61        2.90      1.83 o 
  -6  12   1       65.78       78.98      6.38 o 
  -5  12   1        6.70        7.41      2.43 o 
  -4  12   1       15.90       15.44      3.15 o 
  -3  12   1        0.84        2.59      1.25 o 
  -2  12   1       40.51       44.14      3.55 o 
  -1  12   1        0.44       -0.34      0.93 o 
   0  12   1       34.64       35.67      3.25 o 
   1  12   1       12.88       11.06      1.98 o 
   2  12   1        0.63        0.95      1.04 o 
   3  12   1        7.52        8.05      3.22 o 
   4  12   1        3.36        4.85      1.73 o 
   5  12   1      114.85      142.58      8.45 o 
   6  12   1       10.48        8.15      2.79 o 
   7  12   1        0.04       -1.51      1.51 o 
  -7  13   1       15.17       13.89      3.71 o 
  -6  13   1        4.86        7.36      2.70 o 
  -5  13   1       17.97       17.39      3.56 o 
  -4  13   1       11.06       10.72      2.99 o 
  -3  13   1        0.05       -0.47      1.04 o 
  -2  13   1        9.07        7.49      1.82 o 
  -1  13   1       36.25       35.02      3.38 o 
   0  13   1        7.89       10.82      2.08 o 
   1  13   1        0.83       -0.29      1.05 o 
   2  13   1        0.94        0.02      1.11 o 
   3  13   1        1.49        0.98      1.17 o 
   4  13   1        3.76        2.82      2.22 o 
   5  13   1        0.65       -0.86      1.36 o 
   6  13   1        0.02       -0.70      1.64 o 
  -5  14   1        0.87        2.61      1.76 o 
  -4  14   1       76.15       97.02      7.61 o 
  -3  14   1        0.55       -0.44      1.16 o 
  -2  14   1        0.98        1.65      1.44 o 
  -1  14   1       20.06       20.92      2.82 o 
   0  14   1        0.09       -1.77      1.77 o 
   1  14   1        0.36        1.47      1.67 o 
   2  14   1        3.07        3.21      1.70 o 
   3  14   1       18.89       20.05      5.12 o 
   4  14   1        2.36        1.92      2.14 o 
   5  14   1        4.40        6.69      2.24 o 
  -3  15   1        6.64        4.45      2.70 o 
  -2  15   1        1.16        1.02      1.36 o 
  -1  15   1       10.65       13.08      2.42 o 
   0  15   1        1.60        0.38      1.52 o 
   1  15   1        2.34        0.34      1.52 o 
   2  15   1        0.00       -0.21      1.21 o 
 -13   0   2        0.38        1.50      2.27 o 
 -12   0   2       37.31       43.97      5.83 o 
 -11   0   2       78.42       91.58      6.64 o 
 -10   0   2       21.84       18.97      3.44 o 
  -9   0   2        7.13        7.25      2.12 o 
  -8   0   2      439.87      465.10     14.52 o 
  -7   0   2       86.02       80.10      3.55 o 
  -6   0   2      351.47      395.62      6.01 o 
  -5   0   2        3.74        5.46      0.50 o 
  -4   0   2       12.78        8.68      0.89 o 
  -3   0   2       80.98       67.41      1.49 o 
  -2   0   2      171.64      172.11      4.19 o 
  -1   0   2    10116.62     8294.58    105.13 o 
   0   0   2      324.39      290.05      3.54 o 
   1   0   2     4541.41     4476.51     36.19 o 
   2   0   2     2921.58     2890.77     27.49 o 
   3   0   2      109.64       94.74      1.57 o 
   4   0   2      100.98       98.39      1.99 o 
   5   0   2        0.00        0.56      0.34 o 
   6   0   2        5.21        4.49      0.64 o 
   7   0   2        2.49        1.41      0.54 o 
   8   0   2       35.82       40.47      3.05 o 
   9   0   2       14.09       13.74      2.44 o 
  10   0   2       19.80       19.21      2.57 o 
  11   0   2      239.90      287.01      8.84 o 
  12   0   2       28.79       29.69      5.28 o 
 -13   1   2       11.76       13.35      2.67 o 
 -12   1   2        3.70        0.00      1.21 o 
 -11   1   2        4.96        6.91      3.71 o 
 -10   1   2        1.03        0.07      0.96 o 
  -9   1   2        0.03        0.11      0.80 o 
  -8   1   2       16.18       14.63      1.88 o 
  -7   1   2       19.54       23.24      1.33 o 
  -6   1   2      636.76      699.39     11.24 o 
  -5   1   2      934.83      970.78     11.25 o 
  -4   1   2       96.08      107.96      1.68 o 
  -3   1   2      351.11      357.88      3.96 o 
  -2   1   2      404.08      379.22      3.61 o 
  -1   1   2     1439.08     1429.38     13.62 o 
   0   1   2     5605.06     4884.65     49.25 o 
   1   1   2     2783.03     2773.02     19.58 o 
   2   1   2     8131.18     7427.05     60.47 o 
   3   1   2     1021.08     1013.87      7.66 o 
   4   1   2      954.09     1033.09      8.38 o 
   5   1   2       25.85       23.48      0.82 o 
   6   1   2       14.63       19.11      0.79 o 
   7   1   2       20.18       22.39      0.99 o 
   8   1   2        0.25        0.33      0.50 o 
   9   1   2        1.65        0.87      0.78 o 
  10   1   2       26.80       33.04      2.27 o 
  11   1   2       28.66       25.45      2.56 o 
  12   1   2        9.24       10.27      2.50 o 
 -13   2   2        0.00        0.42      1.46 o 
 -12   2   2        0.11       -0.13      1.13 o 
 -11   2   2        5.36        7.58      1.79 o 
 -10   2   2        0.10       -0.58      0.80 o 
  -9   2   2      129.82      134.78      5.08 o 
  -8   2   2      278.15      291.78      5.66 o 
  -7   2   2        0.16        1.00      0.44 o 
  -6   2   2       37.41       44.19      1.37 o 
  -5   2   2       11.78       17.52      0.76 o 
  -4   2   2      306.09      323.54      3.92 o 
  -3   2   2       68.67       72.38      1.28 o 
  -2   2   2       93.98       80.87      1.14 o 
  -1   2   2     1125.67     1052.08     21.08 o 
   0   2   2      986.37      959.75      7.37 o 
   1   2   2    11023.58     9753.98    133.14 o 
   2   2   2     1017.99     1024.83      8.59 o 
   3   2   2      680.60      761.93      5.95 o 
   4   2   2        0.11        0.15      0.21 o 
   5   2   2       30.72       28.61      1.18 o 
   6   2   2        8.16        8.32      0.61 o 
   7   2   2        4.73        5.86      0.66 o 
   8   2   2       32.93       34.78      1.68 o 
   9   2   2      178.97      189.60      5.26 o 
  10   2   2        0.82        1.84      1.07 o 
  11   2   2       29.58       29.05      4.60 o 
  12   2   2        7.08        3.18      2.59 o 
 -13   3   2        1.09        0.81      2.21 o 
 -12   3   2        0.88        1.63      1.39 o 
 -11   3   2        3.29        3.85      1.48 o 
 -10   3   2        8.17        2.64      1.27 o 
  -9   3   2       26.70       25.42      2.58 o 
  -8   3   2       12.69       14.28      1.42 o 
  -7   3   2       80.12       75.33      2.03 o 
  -6   3   2        2.88        2.79      0.51 o 
  -5   3   2      782.08      830.99     11.50 o 
  -4   3   2      974.74     1073.60      9.93 o 
  -3   3   2      129.80      147.42      1.90 o 
  -2   3   2       17.00       14.55      0.55 o 
  -1   3   2     1640.49     1621.46     12.94 o 
   0   3   2      346.49      285.15      3.96 o 
   1   3   2     1949.10     1933.04     15.64 o 
   2   3   2     3652.70     3782.29     32.33 o 
   3   3   2     1255.90     1233.10      9.74 o 
   4   3   2      596.33      602.50      5.69 o 
   5   3   2       58.97       59.47      1.28 o 
   6   3   2        2.41        1.86      0.45 o 
   7   3   2       31.04       31.63      1.46 o 
   8   3   2      108.78      111.49      2.71 o 
   9   3   2       66.88       67.97      8.37 o 
  10   3   2       35.59       37.62      3.01 o 
  11   3   2        0.01        2.41      1.18 o 
  12   3   2        0.22        0.94      2.36 o 
 -13   4   2        2.92        5.30      2.72 o 
 -12   4   2        0.87        1.46      1.35 o 
 -11   4   2        2.12        1.25      1.24 o 
 -10   4   2       13.12       15.27      3.16 o 
  -9   4   2       59.91       65.10      3.52 o 
  -8   4   2       28.49       27.68      1.48 o 
  -7   4   2       30.84       28.68      1.43 o 
  -6   4   2      664.69      664.25      8.63 o 
  -5   4   2        8.82        8.69      0.57 o 
  -4   4   2      247.25      273.05      3.50 o 
  -3   4   2      371.58      419.80      4.39 o 
  -2   4   2        4.30        4.13      0.35 o 
  -1   4   2      187.93      166.43      1.87 o 
   0   4   2     3719.03     3763.75     29.45 o 
   1   4   2      195.03      220.02      2.33 o 
   2   4   2      455.21      414.66      4.32 o 
   3   4   2     3741.12     3631.63     31.16 o 
   4   4   2        1.62        1.48      0.36 o 
   5   4   2        0.53        1.35      0.34 o 
   6   4   2      172.20      181.62      2.59 o 
   7   4   2       59.63       54.62      1.79 o 
   8   4   2        0.64        1.37      0.58 o 
   9   4   2       24.87       29.46      2.02 o 
  10   4   2        4.34        4.88      1.35 o 
  11   4   2        0.42        0.23      1.05 o 
 -12   5   2        0.02        1.73      2.22 o 
 -11   5   2        1.55        1.97      1.31 o 
 -10   5   2       16.28       17.10      2.37 o 
  -9   5   2        4.46        3.67      1.33 o 
  -8   5   2       16.95       16.66      1.48 o 
  -7   5   2       37.53       41.04      1.72 o 
  -6   5   2      233.80      223.80      3.96 o 
  -5   5   2       56.14       57.36      2.79 o 
  -4   5   2      385.36      402.56      4.85 o 
  -3   5   2       91.43      100.61      1.77 o 
  -2   5   2       72.11       81.36      1.50 o 
  -1   5   2       42.56       42.08      0.83 o 
   0   5   2      890.92      911.89      8.38 o 
   1   5   2      283.37      290.82      2.96 o 
   2   5   2      189.11      234.86      2.66 o 
   3   5   2      530.24      522.83      5.61 o 
   4   5   2       20.70       18.89      0.78 o 
   5   5   2       32.90       32.77      1.16 o 
   6   5   2        0.01       -0.32      0.36 o 
   7   5   2       39.24       39.23      1.73 o 
   8   5   2       11.30       10.93      1.06 o 
   9   5   2        0.34        0.27      0.76 o 
  10   5   2        3.78        4.73      2.41 o 
  11   5   2        0.23       -1.17      1.83 o 
 -12   6   2       40.61       48.78      6.60 o 
 -11   6   2        2.10        2.44      2.05 o 
 -10   6   2        0.57        1.22      1.49 o 
  -9   6   2        0.07        0.65      0.74 o 
  -8   6   2       40.54       40.14      2.34 o 
  -7   6   2      482.97      482.61      7.18 o 
  -6   6   2      386.19      371.98     19.24 o 
  -5   6   2        0.00        0.39      0.37 o 
  -4   6   2       98.57       94.47      2.13 o 
  -3   6   2      171.22      163.87      2.52 o 
  -2   6   2      547.26      568.56      5.61 o 
  -1   6   2      288.15      303.39      3.35 o 
   0   6   2       13.61       15.97      0.80 o 
   1   6   2        4.41        3.23      0.40 o 
   2   6   2        0.02        0.30      0.19 o 
   3   6   2       74.43       66.42      1.68 o 
   4   6   2       13.77       13.64      0.81 o 
   5   6   2      283.60      297.90      3.97 o 
   6   6   2       21.86       20.21      1.27 o 
   7   6   2       22.21       23.06      2.45 o 
   8   6   2        0.32        0.37      0.80 o 
   9   6   2       12.14       14.41      1.88 o 
  10   6   2       17.72       16.30      2.62 o 
  11   6   2        2.80        2.61      2.47 o 
 -12   7   2       28.74       32.53      5.60 o 
 -11   7   2       11.60       12.47      3.34 o 
 -10   7   2        4.24        3.77      2.01 o 
  -9   7   2        1.13        1.02      1.07 o 
  -8   7   2        7.55        3.74      1.35 o 
  -7   7   2       12.24       10.16      1.66 o 
  -6   7   2       56.69       60.12      2.38 o 
  -5   7   2       77.63       77.59      1.82 o 
  -4   7   2      803.43      785.82      8.65 o 
  -3   7   2       70.75       67.40      1.42 o 
  -2   7   2        3.76        3.53      0.45 o 
  -1   7   2      274.93      294.54      3.33 o 
   0   7   2       45.39       55.86      1.25 o 
   1   7   2      194.80      203.35      2.84 o 
   2   7   2        0.74        0.98      0.33 o 
   3   7   2       31.53       29.23      1.14 o 
   4   7   2       23.96       22.31      1.50 o 
   5   7   2      226.72      215.60      3.72 o 
   6   7   2       92.30       90.91      2.74 o 
   7   7   2       25.34       22.56      2.13 o 
   8   7   2        3.10        4.81      1.24 o 
   9   7   2        7.34        9.47      1.63 o 
  10   7   2        7.85        9.55      3.09 o 
 -11   8   2        8.19        9.61      2.99 o 
 -10   8   2        4.41        5.03      1.66 o 
  -9   8   2        0.09        0.85      1.12 o 
  -8   8   2       82.44       84.42      4.07 o 
  -7   8   2        1.01       -0.10      0.56 o 
  -6   8   2       61.93       61.16      2.45 o 
  -5   8   2     1388.83     1413.68     19.70 o 
  -4   8   2       13.55       14.80      1.27 o 
  -3   8   2       39.72       41.27      1.80 o 
  -2   8   2       10.17        9.46      0.81 o 
  -1   8   2        4.66        4.85      0.85 o 
   0   8   2      244.12      256.91      3.35 o 
   1   8   2       10.09        8.95      0.67 o 
   2   8   2      332.32      323.27      4.19 o 
   3   8   2        8.15        7.68      0.67 o 
   4   8   2       67.56       55.82      1.72 o 
   5   8   2       21.69       18.99      1.25 o 
   6   8   2        7.67        7.75      1.59 o 
   7   8   2       39.38       34.90      2.59 o 
   8   8   2       82.89       96.46      4.71 o 
   9   8   2       43.87       55.80      4.43 o 
  10   8   2        4.14        6.24      3.02 o 
 -11   9   2        0.13       -0.71      2.15 o 
 -10   9   2        8.80        6.49      1.91 o 
  -9   9   2        0.50        1.65      1.23 o 
  -8   9   2       13.72       15.27      3.66 o 
  -7   9   2        1.24        1.10      0.80 o 
  -6   9   2        0.00        0.93      0.71 o 
  -5   9   2        6.83        8.45      1.67 o 
  -4   9   2      208.84      216.99      4.92 o 
  -3   9   2        7.96        5.87      1.25 o 
  -2   9   2      322.02      309.74      6.17 o 
  -1   9   2        0.19        0.72      0.42 o 
   0   9   2        0.02        0.08      0.42 o 
   1   9   2        0.17        0.12      0.37 o 
   2   9   2       31.47       30.19      1.48 o 
   3   9   2       36.46       36.16      1.85 o 
   4   9   2       15.74       14.00      1.40 o 
   5   9   2        1.61        0.14      0.57 o 
   6   9   2        3.73        3.45      1.05 o 
   7   9   2       10.37        9.27      1.54 o 
   8   9   2       82.77       99.01      4.93 o 
   9   9   2        6.47       11.30      2.26 o 
 -10  10   2        3.28        0.21      2.32 o 
  -9  10   2        0.00        0.80      2.01 o 
  -8  10   2        1.69       -0.25      1.97 o 
  -7  10   2       15.61       13.98      3.30 o 
  -6  10   2        7.79        7.09      2.35 o 
  -5  10   2       68.72       70.58      6.84 o 
  -4  10   2       20.05       24.47      1.87 o 
  -3  10   2      142.11      140.07      3.95 o 
  -2  10   2       25.66       26.77      1.55 o 
  -1  10   2        8.73        6.71      0.87 o 
   0  10   2       29.88       27.64      2.22 o 
   1  10   2        0.44        0.34      0.44 o 
   2  10   2      119.86      102.60      3.88 o 
   3  10   2        1.29        1.07      0.66 o 
   4  10   2       61.98       55.00      3.24 o 
   5  10   2        6.23        3.01      1.32 o 
   6  10   2       28.10       34.59      4.87 o 
   7  10   2        0.59        1.38      1.37 o 
   8  10   2       17.16       18.31      3.01 o 
   9  10   2        0.80        1.11      1.46 o 
  -9  11   2        1.86        1.18      2.07 o 
  -8  11   2        4.13        0.61      2.34 o 
  -7  11   2        3.15        4.11      2.17 o 
  -6  11   2        0.37       -1.27      1.27 o 
  -5  11   2       10.84        7.81      2.52 o 
  -4  11   2        0.85        0.79      1.12 o 
  -3  11   2       88.27      100.69      4.41 o 
  -2  11   2      149.91      159.58      5.65 o 
  -1  11   2       19.80       21.10      1.86 o 
   0  11   2       30.57       23.41      2.53 o 
   1  11   2       16.91       13.25      2.02 o 
   2  11   2        1.61        1.02      1.08 o 
   3  11   2        0.24       -0.89      0.89 o 
   4  11   2        4.70        1.59      1.06 o 
   5  11   2        6.08        8.80      2.61 o 
   6  11   2        0.11       -0.68      1.57 o 
   7  11   2        7.72        9.47      3.07 o 
   8  11   2        0.81       -1.91      1.91 o 
  -8  12   2        3.83        1.74      2.31 o 
  -7  12   2       25.22       24.95      4.30 o 
  -6  12   2       43.00       39.47      5.28 o 
  -5  12   2        1.64        1.01      1.45 o 
  -4  12   2        2.53        4.89      1.80 o 
  -3  12   2        4.08        6.26      2.42 o 
  -2  12   2       31.33       42.11      3.57 o 
  -1  12   2        3.61        4.98      1.52 o 
   0  12   2       91.49       86.64      4.36 o 
   1  12   2        1.18        1.02      1.13 o 
   2  12   2        9.73        6.47      1.64 o 
   3  12   2        0.24        0.48      1.13 o 
   4  12   2        0.07        1.83      0.89 o 
   5  12   2        2.27        3.01      1.83 o 
   6  12   2       37.13       30.56      4.82 o 
   7  12   2        0.51       -1.47      1.47 o 
  -7  13   2       30.00       33.31      5.36 o 
  -6  13   2        0.00        0.33      1.76 o 
  -5  13   2        0.01        1.51      1.59 o 
  -4  13   2        0.35       -0.87      1.14 o 
  -3  13   2        2.61        2.54      1.41 o 
  -2  13   2        0.70       -0.20      1.15 o 
  -1  13   2        0.37       -0.47      1.10 o 
   0  13   2       13.83       11.90      2.21 o 
   1  13   2        2.89        1.68      1.40 o 
   2  13   2        6.92        6.26      3.93 o 
   3  13   2        3.12        0.80      1.26 o 
   4  13   2        0.07       -0.92      1.38 o 
   5  13   2       11.82        6.06      2.53 o 
   6  13   2        1.28        0.87      1.70 o 
  -6  14   2        0.46        2.25      1.84 o 
  -5  14   2        5.28        3.15      2.00 o 
  -4  14   2       29.19       32.63      5.31 o 
  -3  14   2        3.35        3.61      2.54 o 
  -2  14   2        3.39        2.07      1.46 o 
  -1  14   2       16.79       18.05      2.63 o 
   0  14   2       21.74       13.48      2.38 o 
   1  14   2       11.80       12.08      4.61 o 
   2  14   2        0.92        2.34      1.50 o 
   3  14   2        0.73        0.57      1.43 o 
   4  14   2        0.38       -0.64      1.91 o 
  -3  15   2        5.04        6.31      2.81 o 
  -2  15   2        3.21        2.28      1.58 o 
  -1  15   2        0.08        0.30      1.39 o 
   0  15   2        1.21        1.67      1.61 o 
   1  15   2        0.86       -0.71      1.25 o 
   2  15   2        6.07        6.54      2.08 o 
 -13   1   3        6.50        2.95      1.72 o 
 -12   1   3        9.84       10.69      2.22 o 
 -11   1   3       47.44       50.99      4.07 o 
 -10   1   3        8.69        3.93      3.64 o 
  -9   1   3        0.01       -0.36      0.63 o 
  -8   1   3        6.11        9.07      1.80 o 
  -7   1   3      605.31      664.08      9.65 o 
  -6   1   3       37.65       37.46      1.42 o 
  -5   1   3      218.53      260.90      4.62 o 
  -4   1   3       16.81       23.16      1.26 o 
  -3   1   3      644.40      662.03      6.11 o 
  -2   1   3      184.89      179.24      2.01 o 
  -1   1   3      261.64      271.50      3.09 o 
   0   1   3        5.83        5.09      0.24 o 
   1   1   3      141.37      146.22      1.36 o 
   2   1   3      405.65      401.35      3.23 o 
   3   1   3      747.22      781.01      5.84 o 
   4   1   3      372.19      373.75      3.95 o 
   5   1   3      648.82      646.02      5.87 o 
   6   1   3        5.70        6.98      0.56 o 
   7   1   3        2.40        2.49      0.45 o 
   8   1   3        0.34        0.29      0.44 o 
   9   1   3       24.37       25.85      1.96 o 
  10   1   3       12.98       10.35      1.71 o 
  11   1   3       10.61       14.87      2.11 o 
 -13   2   3        0.33        0.01      1.47 o 
 -12   2   3        1.59        1.13      1.26 o 
 -11   2   3       24.40       20.19      2.64 o 
 -10   2   3        0.25        1.96      1.11 o 
  -9   2   3       10.34       10.91      1.77 o 
  -8   2   3       30.86       35.97      1.86 o 
  -7   2   3      311.93      336.60      5.97 o 
  -6   2   3      430.00      484.08      5.78 o 
  -5   2   3      316.97      328.19      4.11 o 
  -4   2   3      445.13      532.63      5.90 o 
  -3   2   3      217.20      245.71      2.70 o 
  -2   2   3      644.72      622.74      5.89 o 
  -1   2   3       28.11       33.60      0.70 o 
   0   2   3      856.53      911.94      7.17 o 
   1   2   3     3424.40     3432.57     29.34 o 
   2   2   3        2.22        2.91      0.26 o 
   3   2   3      246.01      240.37      2.47 o 
   4   2   3        0.57        0.18      0.29 o 
   5   2   3      230.92      229.41      2.72 o 
   6   2   3        2.25        3.86      0.50 o 
   7   2   3       75.05       81.83      1.80 o 
   8   2   3        1.67        0.15      0.56 o 
   9   2   3       83.66       82.91      3.77 o 
  10   2   3       26.36       24.72      2.84 o 
  11   2   3       11.55       13.65      2.06 o 
 -13   3   3        0.00        1.71      1.46 o 
 -12   3   3        3.66        5.15      1.91 o 
 -11   3   3        2.92        3.13      1.48 o 
 -10   3   3        2.55        1.42      1.10 o 
  -9   3   3        3.47        3.27      1.21 o 
  -8   3   3       28.69       25.86      1.77 o 
  -7   3   3        2.89        3.14      0.72 o 
  -6   3   3       49.79       49.37      1.50 o 
  -5   3   3      727.85      794.66      8.65 o 
  -4   3   3       26.08       33.21      1.63 o 
  -3   3   3     2204.63     2347.43     20.59 o 
  -2   3   3      262.35      267.16      2.97 o 
  -1   3   3       15.17       12.49      0.45 o 
   0   3   3      354.41      381.40      3.69 o 
   1   3   3       61.94       56.61      2.08 o 
   2   3   3      379.59      376.18      3.77 o 
   3   3   3     1658.57     1676.45     13.97 o 
   4   3   3      782.90      797.30      6.81 o 
   5   3   3        1.13        1.36      0.34 o 
   6   3   3        5.98        6.96      0.63 o 
   7   3   3       58.69       63.74      1.76 o 
   8   3   3       18.61       17.54      1.30 o 
   9   3   3       14.78       14.27      1.78 o 
  10   3   3        4.28        2.91      1.21 o 
  11   3   3        0.03        1.05      1.26 o 
 -13   4   3        1.87        1.70      1.75 o 
 -12   4   3        1.09        0.53      1.27 o 
 -11   4   3        7.72        8.02      1.84 o 
 -10   4   3       58.82       60.85      3.66 o 
  -9   4   3        0.53       -0.23      0.86 o 
  -8   4   3       37.92       33.08      1.96 o 
  -7   4   3       68.98       68.25      1.98 o 
  -6   4   3      289.00      319.65      5.04 o 
  -5   4   3      333.19      358.14      4.38 o 
  -4   4   3      218.38      211.80      2.69 o 
  -3   4   3        3.37        5.53      0.77 o 
  -2   4   3      509.37      516.26      5.16 o 
  -1   4   3      110.95      116.24      1.54 o 
   0   4   3      694.23      736.31      6.53 o 
   1   4   3      123.82      124.91      2.02 o 
   2   4   3      451.25      523.19      8.02 o 
   3   4   3     1191.67     1205.59      9.80 o 
   4   4   3      527.45      571.06      5.62 o 
   5   4   3        8.01        7.99      0.62 o 
   6   4   3        9.25        7.89      0.89 o 
   7   4   3      169.68      164.14      3.30 o 
   8   4   3       28.65       27.64      1.91 o 
   9   4   3        1.05        1.17      1.03 o 
  10   4   3        0.19        0.47      0.92 o 
  11   4   3        2.88        5.12      1.96 o 
 -12   5   3       18.10       12.58      2.37 o 
 -11   5   3       18.62       22.24      2.84 o 
 -10   5   3        6.40        7.63      1.73 o 
  -9   5   3       20.91       23.49      1.95 o 
  -8   5   3        1.88        0.51      1.01 o 
  -7   5   3       31.21       31.44      1.80 o 
  -6   5   3      166.59      175.95      3.39 o 
  -5   5   3       20.69       18.99      1.09 o 
  -4   5   3      731.60      759.18      8.21 o 
  -3   5   3      899.68      943.15      8.80 o 
  -2   5   3       19.16       16.00      0.60 o 
  -1   5   3        0.23        0.47      0.20 o 
   0   5   3        5.24        5.25      0.41 o 
   1   5   3      701.61      766.04      6.84 o 
   2   5   3       13.51       11.88      0.62 o 
   3   5   3      400.98      379.71      5.03 o 
   4   5   3       47.66       44.48      1.11 o 
   5   5   3       18.24       19.43      1.02 o 
   6   5   3      151.08      149.77      2.69 o 
   7   5   3       12.83       14.03      1.13 o 
   8   5   3        0.88        1.55      0.73 o 
   9   5   3        5.17        4.10      1.24 o 
  10   5   3       53.10       47.66      4.25 o 
  11   5   3        0.74        0.94      2.23 o 
 -12   6   3        0.61       -1.41      1.93 o 
 -11   6   3        0.47       -1.42      1.42 o 
 -10   6   3        0.68        1.53      1.61 o 
  -9   6   3        7.36        9.57      1.46 o 
  -8   6   3        0.09        0.45      0.71 o 
  -7   6   3      208.24      209.07      4.04 o 
  -6   6   3        0.26        0.52      0.56 o 
  -5   6   3      253.17      256.16      3.66 o 
  -4   6   3      586.12      594.97      7.55 o 
  -3   6   3       81.38       90.55      1.93 o 
  -2   6   3        0.07        0.04      0.23 o 
  -1   6   3        6.03        7.78      0.51 o 
   0   6   3       23.36       17.06      0.71 o 
   1   6   3      460.69      453.82      4.46 o 
   2   6   3       36.53       41.77      1.27 o 
   3   6   3      173.75      177.07      2.43 o 
   4   6   3      310.26      296.50      3.94 o 
   5   6   3      682.63      653.26      7.74 o 
   6   6   3        0.05        0.41      0.58 o 
   7   6   3       16.53       17.65      3.35 o 
   8   6   3        0.51        0.84      0.88 o 
   9   6   3        0.66        1.82      1.12 o 
  10   6   3       28.64       42.91      4.21 o 
 -12   7   3        4.62        3.33      2.68 o 
 -11   7   3        0.26        1.60      1.79 o 
 -10   7   3        2.33        2.41      1.83 o 
  -9   7   3        0.06        0.40      0.94 o 
  -8   7   3       68.45       70.38      6.64 o 
  -7   7   3       19.31       22.98      1.78 o 
  -6   7   3        3.75        3.41      0.71 o 
  -5   7   3      211.92      207.47      3.64 o 
  -4   7   3      293.13      299.32      4.12 o 
  -3   7   3       22.13       26.48      1.08 o 
  -2   7   3       45.52       48.92      1.25 o 
  -1   7   3        0.02        0.33      0.24 o 
   0   7   3       50.95       55.62      2.02 o 
   1   7   3       56.74       57.25      1.42 o 
   2   7   3       97.06       88.21      2.66 o 
   3   7   3        4.66        1.80      0.42 o 
   4   7   3       86.35       91.77      2.25 o 
   5   7   3       13.79       11.95      0.93 o 
   6   7   3        7.00        7.28      1.09 o 
   7   7   3        0.57        1.18      0.94 o 
   8   7   3       19.75       17.95      2.07 o 
   9   7   3        0.06        0.38      0.99 o 
  10   7   3        0.01        0.37      1.56 o 
 -11   8   3        0.01        1.13      1.92 o 
 -10   8   3        9.19       10.77      3.13 o 
  -9   8   3        0.00       -0.91      0.92 o 
  -8   8   3        0.83       -0.81      0.82 o 
  -7   8   3        0.67        1.20      0.98 o 
  -6   8   3       38.99       31.59      1.93 o 
  -5   8   3       82.52       85.07      2.84 o 
  -4   8   3      124.17      126.30      2.86 o 
  -3   8   3        1.80        1.10      0.57 o 
  -2   8   3       29.20       27.16      1.22 o 
  -1   8   3      287.37      290.70      4.05 o 
   0   8   3       15.84       18.71      1.22 o 
   1   8   3        0.00       -0.06      0.30 o 
   2   8   3        0.15        0.13      0.40 o 
   3   8   3       47.16       39.97      1.60 o 
   4   8   3       78.62       61.70      2.82 o 
   5   8   3        1.92        2.47      0.70 o 
   6   8   3       10.39       11.86      1.60 o 
   7   8   3       41.94       41.35      2.93 o 
   8   8   3       28.41       38.85      3.02 o 
   9   8   3        6.08        6.37      1.54 o 
 -11   9   3       16.71       17.16      4.11 o 
 -10   9   3        6.62        5.18      1.71 o 
  -9   9   3        6.78        3.77      3.92 o 
  -8   9   3       13.33        9.31      1.83 o 
  -7   9   3        2.57        2.29      1.54 o 
  -6   9   3        5.09        5.60      1.47 o 
  -5   9   3        3.05        3.52      1.07 o 
  -4   9   3       27.73       28.44      1.95 o 
  -3   9   3      311.40      303.59      6.14 o 
  -2   9   3      174.46      179.61      4.41 o 
  -1   9   3        3.40        2.25      0.56 o 
   0   9   3       24.28       23.56      1.20 o 
   1   9   3        8.42        5.99      0.67 o 
   2   9   3        0.33        2.71      0.52 o 
   3   9   3       20.23       16.85      1.06 o 
   4   9   3       21.01       20.90      1.39 o 
   5   9   3        0.08        0.27      0.49 o 
   6   9   3       79.70       78.64      4.42 o 
   7   9   3       51.84       48.41      3.22 o 
   8   9   3        1.55        0.55      1.03 o 
   9   9   3        5.81        8.36      1.71 o 
 -10  10   3       11.92       13.13      3.59 o 
  -9  10   3        8.81        7.59      2.71 o 
  -8  10   3        2.74        0.77      2.02 o 
  -7  10   3        2.22        0.68      1.85 o 
  -6  10   3        3.47        4.87      2.13 o 
  -5  10   3        9.93       10.39      1.68 o 
  -4  10   3      427.53      441.42      8.22 o 
  -3  10   3      176.26      180.93      4.61 o 
  -2  10   3       49.96       48.40      3.08 o 
  -1  10   3       82.02       83.02      2.48 o 
   0  10   3       16.76       14.99      1.24 o 
   1  10   3        9.95        9.44      1.18 o 
   2  10   3      134.50      118.00      3.22 o 
   3  10   3       97.08       89.40      4.07 o 
   4  10   3       19.52       15.64      1.73 o 
   5  10   3        7.20        3.68      2.89 o 
   6  10   3       56.40       57.13      3.18 o 
   7  10   3        0.12        0.44      0.98 o 
   8  10   3       10.01        9.91      2.19 o 
  -9  11   3       12.33       10.45      3.36 o 
  -8  11   3        0.84       -1.80      1.80 o 
  -7  11   3       15.34       10.54      2.88 o 
  -6  11   3       96.95       94.74      6.63 o 
  -5  11   3        7.11        5.49      2.39 o 
  -4  11   3      141.22      143.20      4.22 o 
  -3  11   3       15.87       16.19      1.67 o 
  -2  11   3      112.47      112.31      3.73 o 
  -1  11   3       79.58       79.90      3.15 o 
   0  11   3        0.57        0.80      0.71 o 
   1  11   3       22.54       21.37      4.99 o 
   2  11   3       19.85       15.31      2.02 o 
   3  11   3        0.54       -0.51      0.82 o 
   4  11   3       32.27       28.47      2.36 o 
   5  11   3        3.69        2.50      1.24 o 
   6  11   3        4.45        0.76      1.96 o 
   7  11   3        5.31       10.14      3.32 o 
  -8  12   3        8.25        2.73      2.53 o 
  -7  12   3       47.41       55.08      6.37 o 
  -6  12   3        7.91        6.49      2.59 o 
  -5  12   3        2.62        3.37      1.78 o 
  -4  12   3        4.62        3.45      1.77 o 
  -3  12   3        0.53        0.66      1.06 o 
  -2  12   3       32.54       30.61      3.12 o 
  -1  12   3       62.72       67.41      3.90 o 
   0  12   3        8.33        6.00      1.66 o 
   1  12   3       94.89       93.84      4.59 o 
   2  12   3        7.97        5.11      1.58 o 
   3  12   3        8.09        8.22      1.89 o 
   4  12   3        0.00        1.75      1.18 o 
   5  12   3        8.75       13.22      3.19 o 
   6  12   3        0.37       -0.50      1.43 o 
  -7  13   3       12.43       12.48      3.66 o 
  -6  13   3       40.71       36.04      5.38 o 
  -5  13   3        1.22        1.00      1.59 o 
  -4  13   3        0.02       -0.55      1.24 o 
  -3  13   3        1.98        3.65      1.49 o 
  -2  13   3       87.49       76.18      4.27 o 
  -1  13   3       47.48       41.36      7.73 o 
   0  13   3       60.36       61.23      5.33 o 
   1  13   3       14.31       19.04      2.68 o 
   2  13   3        0.09        0.90      1.28 o 
   3  13   3        1.57        0.72      1.30 o 
   4  13   3       11.51        9.62      3.05 o 
   5  13   3        1.79        3.87      1.80 o 
  -6  14   3        6.34        7.67      2.95 o 
  -5  14   3        3.63        1.28      1.82 o 
  -4  14   3        0.84        1.48      2.18 o 
  -3  14   3        5.95        2.41      4.64 o 
  -2  14   3        0.52        0.22      1.59 o 
  -1  14   3        1.01        0.11      1.27 o 
   0  14   3        0.22       -0.02      1.46 o 
   1  14   3       14.99       12.49      2.37 o 
   2  14   3        3.23        3.58      1.66 o 
   3  14   3       25.83       26.96      3.35 o 
   4  14   3        2.03        1.77      2.19 o 
  -3  15   3        6.56        1.38      2.20 o 
  -2  15   3        4.56        4.45      1.83 o 
  -1  15   3        1.79        0.81      1.52 o 
   0  15   3        5.25        8.13      2.20 o 
   1  15   3        3.24        6.03      2.00 o 
 -13   0   4       67.08       53.83      6.78 o 
 -12   0   4        3.62        2.65      2.16 o 
 -11   0   4        1.74        0.66      1.71 o 
 -10   0   4      113.10      115.74      7.06 o 
  -9   0   4       41.15       46.21      4.90 o 
  -8   0   4       13.12        9.39      2.23 o 
  -7   0   4       35.13       41.20      2.00 o 
  -6   0   4      207.88      218.88      4.64 o 
  -5   0   4     1607.19     1721.99     21.79 o 
  -4   0   4      919.93      934.32     14.88 o 
  -3   0   4     2425.59     2499.99     37.07 o 
  -2   0   4      336.80      334.80      4.95 o 
  -1   0   4     6582.25     6055.18     94.87 o 
   0   0   4      399.38      375.49      5.57 o 
   1   0   4      181.27      168.84      2.31 o 
   2   0   4     1226.54     1209.15     11.14 o 
   3   0   4      463.32      469.64      4.60 o 
   4   0   4      326.32      351.89      4.17 o 
   5   0   4        0.11        0.07      0.44 o 
   6   0   4      210.17      208.62      4.60 o 
   7   0   4        2.93        1.61      0.74 o 
   8   0   4       19.39       20.57      2.39 o 
   9   0   4       45.46       45.16      3.72 o 
  10   0   4       51.14       54.85      4.32 o 
  11   0   4       12.34       14.67      3.79 o 
 -13   1   4       12.26       10.15      3.88 o 
 -12   1   4        4.40        3.70      1.56 o 
 -11   1   4        2.09        1.47      1.11 o 
 -10   1   4       78.88       79.66      4.17 o 
  -9   1   4        0.00        0.19      1.35 o 
  -8   1   4       10.65       12.03      1.22 o 
  -7   1   4       22.42       24.52      1.72 o 
  -6   1   4      812.01      899.26     11.81 o 
  -5   1   4      509.80      557.48      6.08 o 
  -4   1   4      794.24      869.92      8.89 o 
  -3   1   4       92.15      102.13      1.42 o 
  -2   1   4       78.30       88.39      2.53 o 
  -1   1   4      713.24      737.98      6.39 o 
   0   1   4      168.81      156.60      2.00 o 
   1   1   4       21.86       20.62      0.38 o 
   2   1   4       67.48       74.80      1.00 o 
   3   1   4     1035.20     1061.92      8.24 o 
   4   1   4      124.85      126.05      1.58 o 
   5   1   4       21.73       21.45      0.84 o 
   6   1   4       37.06       38.83      1.10 o 
   7   1   4        3.28        2.10      0.47 o 
   8   1   4        0.31        0.74      0.56 o 
   9   1   4       16.28       18.96      2.59 o 
  10   1   4       29.21       29.86      6.21 o 
  11   1   4       18.97       18.91      2.42 o 
 -13   2   4        1.34        1.58      1.52 o 
 -12   2   4       10.23       14.60      2.72 o 
 -11   2   4       88.84       90.16      4.64 o 
 -10   2   4       25.59       22.87      2.63 o 
  -9   2   4       64.91       69.68      3.61 o 
  -8   2   4        0.39        0.25      0.70 o 
  -7   2   4       13.80       10.34      1.54 o 
  -6   2   4       10.04        9.27      0.80 o 
  -5   2   4       86.23       97.87      2.08 o 
  -4   2   4      106.16      135.30      1.61 o 
  -3   2   4     1235.88     1295.46     11.70 o 
  -2   2   4      277.03      272.24      3.24 o 
  -1   2   4       36.06       38.90      0.73 o 
   0   2   4       38.39       34.15      0.65 o 
   1   2   4       62.09       70.53      1.14 o 
   2   2   4      584.96      659.82      5.84 o 
   3   2   4       81.02       76.05      1.22 o 
   4   2   4      156.79      159.59      2.01 o 
   5   2   4        0.11        0.82      0.28 o 
   6   2   4       27.81       29.24      1.18 o 
   7   2   4        0.03        0.14      0.37 o 
   8   2   4       52.06       50.48      2.14 o 
   9   2   4       10.20       10.98      1.88 o 
  10   2   4       19.15       21.70      2.54 o 
  11   2   4        0.96       -1.11      1.21 o 
 -13   3   4        0.29       -0.60      1.86 o 
 -12   3   4        4.85        2.03      1.77 o 
 -11   3   4        5.91        7.77      1.78 o 
 -10   3   4        0.17        0.65      0.96 o 
  -9   3   4      128.95      127.76      4.96 o 
  -8   3   4       62.18       59.44      2.30 o 
  -7   3   4        1.65        1.24      0.43 o 
  -6   3   4       15.57       13.91      1.01 o 
  -5   3   4      183.37      225.06      2.45 o 
  -4   3   4     1613.91     1775.68     15.96 o 
  -3   3   4      218.17      243.50      2.86 o 
  -2   3   4     1312.69     1400.80     13.91 o 
  -1   3   4       51.12       42.97      0.82 o 
   0   3   4        8.80        4.60      0.39 o 
   1   3   4      257.90      272.83      4.12 o 
   2   3   4     2236.52     2195.33     18.13 o 
   3   3   4        2.07        3.96      0.48 o 
   4   3   4       29.60       28.10      1.00 o 
   5   3   4       33.87       36.42      1.27 o 
   6   3   4       56.23       50.79      1.39 o 
   7   3   4       17.88       19.95      1.21 o 
   8   3   4       31.57       33.37      2.10 o 
   9   3   4        3.62        2.32      1.14 o 
  10   3   4        0.71        2.00      1.20 o 
  11   3   4        2.06        4.92      1.84 o 
 -13   4   4        3.59        1.84      1.72 o 
 -12   4   4       13.85       12.77      2.43 o 
 -11   4   4       64.15       63.81      4.18 o 
 -10   4   4        2.42        1.47      1.80 o 
  -9   4   4       15.28        5.17      2.00 o 
  -8   4   4        2.44        1.51      0.87 o 
  -7   4   4        2.92        3.56      0.60 o 
  -6   4   4      113.68      127.92      2.68 o 
  -5   4   4     1099.99     1240.65     12.65 o 
  -4   4   4       12.53       11.71      0.63 o 
  -3   4   4       17.98       17.96      0.70 o 
  -2   4   4      123.27      149.34      1.91 o 
  -1   4   4        4.30        5.03      0.44 o 
   0   4   4      175.88      183.21      2.24 o 
   1   4   4      275.21      246.76      3.06 o 
   2   4   4      718.95      749.77      6.92 o 
   3   4   4       37.44       47.94      1.14 o 
   4   4   4      529.56      573.84      5.44 o 
   5   4   4        0.06        0.11      0.31 o 
   6   4   4        1.83        0.81      0.52 o 
   7   4   4       25.32       25.38      1.82 o 
   8   4   4       17.67       19.25      1.67 o 
   9   4   4        2.20        1.98      0.91 o 
  10   4   4        2.48        3.01      1.32 o 
 -13   5   4       12.45        8.62      3.42 o 
 -12   5   4       54.89       63.16      4.91 o 
 -11   5   4       60.50       77.84      4.41 o 
 -10   5   4        3.06        1.76      1.12 o 
  -9   5   4        1.77        2.22      0.90 o 
  -8   5   4       22.04       16.47      1.57 o 
  -7   5   4       69.18       72.35      2.61 o 
  -6   5   4       68.01       70.70      2.22 o 
  -5   5   4       57.43       61.30      1.47 o 
  -4   5   4       63.20       74.29      1.39 o 
  -3   5   4      459.22      516.34      5.35 o 
  -2   5   4      868.55      918.10      7.57 o 
  -1   5   4       34.23       35.96      0.94 o 
   0   5   4      103.25      105.03      1.78 o 
   1   5   4        1.40        1.14      0.23 o 
   2   5   4        2.71        4.39      0.42 o 
   3   5   4        7.53        5.44      0.48 o 
   4   5   4      175.23      170.09      2.32 o 
   5   5   4      496.08      473.56      5.99 o 
   6   5   4        1.99        2.37      0.54 o 
   7   5   4        5.66        4.52      1.75 o 
   8   5   4        8.15        8.24      1.47 o 
   9   5   4        3.47        2.62      1.49 o 
  10   5   4        2.30        1.67      1.60 o 
 -12   6   4        2.03        1.65      2.00 o 
 -11   6   4       18.75       25.71      4.46 o 
 -10   6   4       15.77       15.21      3.85 o 
  -9   6   4       19.11       16.58      2.45 o 
  -8   6   4        2.72        1.17      0.72 o 
  -7   6   4       12.21       11.59      2.07 o 
  -6   6   4       12.06       13.59      1.14 o 
  -5   6   4        2.85        2.04      0.42 o 
  -4   6   4       78.07       81.58      1.79 o 
  -3   6   4        2.35        2.94      0.48 o 
  -2   6   4        3.66        3.98      0.43 o 
  -1   6   4      269.20      263.68      3.24 o 
   0   6   4      193.75      196.54      2.64 o 
   1   6   4      114.37      128.90      1.83 o 
   2   6   4       10.08       14.31      0.69 o 
   3   6   4       15.78       14.54      0.78 o 
   4   6   4      237.76      253.53      3.33 o 
   5   6   4       69.28       53.05      1.60 o 
   6   6   4      157.54      153.83      5.20 o 
   7   6   4       22.00       22.59      2.18 o 
   8   6   4       12.27       12.35      1.76 o 
   9   6   4        9.71       14.25      2.31 o 
  10   6   4        1.07        2.87      1.67 o 
 -12   7   4        4.69        3.70      2.72 o 
 -11   7   4        0.20        0.08      1.68 o 
 -10   7   4       14.33       23.64      4.18 o 
  -9   7   4        2.12        0.84      1.09 o 
  -8   7   4       21.87       15.92      2.12 o 
  -7   7   4       12.30        9.19      1.44 o 
  -6   7   4       72.95       73.06      2.16 o 
  -5   7   4      175.59      178.31      3.02 o 
  -4   7   4       31.33       32.35      1.34 o 
  -3   7   4       79.43       86.47      2.10 o 
  -2   7   4       12.60       11.48      0.69 o 
  -1   7   4      189.79      185.08      2.41 o 
   0   7   4        0.10        0.02      0.34 o 
   1   7   4       41.67       36.57      1.25 o 
   2   7   4       16.16       16.94      0.98 o 
   3   7   4       19.31       20.89      1.06 o 
   4   7   4       78.19       64.74      1.93 o 
   5   7   4        3.21        2.97      1.20 o 
   6   7   4       39.69       34.59      2.52 o 
   7   7   4       90.05       91.18      3.67 o 
   8   7   4       11.82       12.50      1.79 o 
   9   7   4        9.14        8.81      1.69 o 
 -12   8   4        2.16        1.01      2.19 o 
 -11   8   4       10.12        9.74      3.02 o 
 -10   8   4        2.67        4.21      2.22 o 
  -9   8   4        0.33       -0.83      0.95 o 
  -8   8   4       14.60       11.81      1.91 o 
  -7   8   4       57.66       57.69      3.21 o 
  -6   8   4      184.27      191.40      5.80 o 
  -5   8   4       29.24       29.95      2.10 o 
  -4   8   4        4.44        5.81      0.80 o 
  -3   8   4       68.94       45.77      2.59 o 
  -2   8   4       10.53       10.65      0.91 o 
  -1   8   4       33.39       30.06      1.40 o 
   0   8   4        4.40        5.68      0.62 o 
   1   8   4        9.28        8.39      0.92 o 
   2   8   4        1.33        1.33      0.42 o 
   3   8   4      108.58       75.34      3.17 o 
   4   8   4        8.98        9.63      1.10 o 
   5   8   4       59.81       57.16      2.33 o 
   6   8   4       94.26       86.72      5.11 o 
   7   8   4       28.03       27.38      2.52 o 
   8   8   4        1.19        1.72      1.11 o 
   9   8   4        5.80        8.37      1.81 o 
 -11   9   4        9.67        5.83      2.72 o 
 -10   9   4       17.31       27.15      3.88 o 
  -9   9   4        4.92        4.38      1.46 o 
  -8   9   4        0.59        0.95      1.15 o 
  -7   9   4       22.84       23.73      2.57 o 
  -6   9   4       24.21       26.31      3.81 o 
  -5   9   4       14.06       15.34      1.86 o 
  -4   9   4      416.09      417.56     13.60 o 
  -3   9   4     1187.59     1237.22     21.88 o 
  -2   9   4       53.70       47.74      2.20 o 
  -1   9   4        1.89        1.92      0.70 o 
   0   9   4        9.16        9.81      0.84 o 
   1   9   4       71.16       64.16      1.66 o 
   2   9   4       94.48       76.55      1.90 o 
   3   9   4       18.88       19.28      1.33 o 
   4   9   4       31.47       30.31      1.91 o 
   5   9   4        0.01        0.73      0.64 o 
   6   9   4       26.66       20.57      2.68 o 
   7   9   4       14.85       14.70      1.95 o 
   8   9   4        0.13        1.27      1.08 o 
 -10  10   4        0.93        0.03      2.02 o 
  -9  10   4       22.24       23.59      4.04 o 
  -8  10   4        5.06        6.02      2.62 o 
  -7  10   4       12.05        8.92      2.67 o 
  -6  10   4      112.76      123.10      7.43 o 
  -5  10   4       34.42       38.56      4.72 o 
  -4  10   4       97.78       99.26      5.80 o 
  -3  10   4        0.90        1.22      1.05 o 
  -2  10   4       16.76       18.57      1.74 o 
  -1  10   4        1.56        1.63      0.60 o 
   0  10   4        3.12        2.74      0.61 o 
   1  10   4       46.97       39.53      2.07 o 
   2  10   4        5.66        5.50      1.02 o 
   3  10   4       22.41       18.56      1.57 o 
   4  10   4       13.95       10.12      1.89 o 
   5  10   4        0.39        2.20      0.89 o 
   6  10   4        1.90        3.06      1.09 o 
   7  10   4        0.40        2.22      1.18 o 
   8  10   4        8.61        6.11      1.90 o 
  -9  11   4        1.96        1.07      2.41 o 
  -8  11   4       31.39       36.86      5.25 o 
  -7  11   4        0.16        0.60      1.68 o 
  -6  11   4       59.43       58.02      6.25 o 
  -5  11   4      162.65      176.64      9.19 o 
  -4  11   4       20.03       20.83      3.51 o 
  -3  11   4        7.04        5.63      1.17 o 
  -2  11   4       21.83       22.53      1.99 o 
  -1  11   4      369.23      378.83      7.83 o 
   0  11   4       25.07       22.67      2.02 o 
   1  11   4       15.05       16.09      2.70 o 
   2  11   4        3.70        3.14      1.08 o 
   3  11   4        0.14       -0.38      0.84 o 
   4  11   4       16.80       18.48      2.02 o 
   5  11   4        0.17        1.02      1.26 o 
   6  11   4       13.40       10.69      3.47 o 
   7  11   4        2.62        2.35      3.23 o 
  -8  12   4       11.67        7.41      3.30 o 
  -7  12   4        8.11       14.74      3.55 o 
  -6  12   4        2.18        6.00      2.51 o 
  -5  12   4        1.22        4.35      2.12 o 
  -4  12   4        1.92        2.14      1.71 o 
  -3  12   4        3.65        5.23      1.87 o 
  -2  12   4       94.48      109.89      5.02 o 
  -1  12   4        1.32        0.64      1.41 o 
   0  12   4        0.13        0.11      1.15 o 
   1  12   4        0.00       -0.12      1.83 o 
   2  12   4       15.44       16.48      2.51 o 
   3  12   4        0.20        0.70      0.99 o 
   4  12   4        9.75       14.78      3.65 o 
   5  12   4        0.34       -0.81      1.01 o 
   6  12   4        0.67        3.21      2.04 o 
  -7  13   4       17.27       11.92      3.37 o 
  -6  13   4        4.35        2.99      2.35 o 
  -5  13   4       10.14       13.41      3.33 o 
  -4  13   4        0.28        0.64      1.62 o 
  -3  13   4        3.84        2.14      2.07 o 
  -2  13   4       25.62       37.62      3.67 o 
  -1  13   4       11.14       10.63      2.22 o 
   0  13   4        5.81        7.00      2.37 o 
   1  13   4        6.75        8.00      2.03 o 
   2  13   4        0.98        1.88      1.48 o 
   3  13   4        1.26        2.18      1.52 o 
   4  13   4       12.60       19.22      4.18 o 
   5  13   4        0.00        2.39      1.74 o 
  -5  14   4        2.07        4.25      2.11 o 
  -4  14   4        3.06        4.40      2.64 o 
  -3  14   4        1.36        0.73      1.47 o 
  -2  14   4        0.95        1.14      1.46 o 
  -1  14   4        5.99        7.51      2.09 o 
   0  14   4       14.93       14.88      2.69 o 
   1  14   4       11.85       15.89      3.74 o 
   2  14   4        7.12       10.16      2.96 o 
   3  14   4       10.02       13.32      2.65 o 
  -2  15   4        0.88        0.28      1.50 o 
  -1  15   4       10.92       10.10      2.82 o 
 -13   1   5        0.17        1.89      1.51 o 
 -12   1   5        4.13        2.48      4.37 o 
 -11   1   5       15.93       15.79      2.44 o 
 -10   1   5       70.23       72.71      4.19 o 
  -9   1   5       14.38       15.10      4.18 o 
  -8   1   5        0.25        0.85      0.75 o 
  -7   1   5       69.37       66.94      1.84 o 
  -6   1   5       90.07      102.11      1.77 o 
  -5   1   5       22.36       27.45      0.84 o 
  -4   1   5      166.39      195.56      2.90 o 
  -3   1   5        9.72       13.14      0.63 o 
  -2   1   5       24.26       27.64      0.99 o 
  -1   1   5      802.79      839.10      6.85 o 
   0   1   5      491.30      516.23      4.91 o 
   1   1   5       63.94       71.95      1.00 o 
   2   1   5       39.78       38.84      0.65 o 
   3   1   5        2.69        4.17      0.39 o 
   4   1   5      764.92      759.63      6.48 o 
   5   1   5        0.53        0.71      0.34 o 
   6   1   5      222.01      221.37      3.04 o 
   7   1   5        0.85        0.10      0.41 o 
   8   1   5        1.40        0.69      0.61 o 
   9   1   5        2.28        2.79      0.97 o 
  10   1   5       17.96       20.36      2.33 o 
 -14   2   5        0.00        0.03      2.31 o 
 -13   2   5       11.25       11.53      2.45 o 
 -12   2   5       56.43       44.09      4.04 o 
 -11   2   5       14.81       12.30      2.14 o 
 -10   2   5        9.64        9.68      1.83 o 
  -9   2   5       78.57       77.81      8.28 o 
  -8   2   5       38.30       38.68      3.01 o 
  -7   2   5        5.17        4.25      0.63 o 
  -6   2   5        1.01        0.18      0.22 o 
  -5   2   5       15.20       11.54      0.64 o 
  -4   2   5      981.99     1043.77      9.71 o 
  -3   2   5      426.18      477.34      4.93 o 
  -2   2   5     2486.12     2611.38     24.95 o 
  -1   2   5      205.35      185.32      2.42 o 
   0   2   5      140.40      154.08      1.89 o 
   1   2   5      516.91      490.69      4.43 o 
   2   2   5       75.23       89.10      1.38 o 
   3   2   5      335.89      312.05      3.14 o 
   4   2   5       19.58       17.83      0.80 o 
   5   2   5       42.70       49.30      1.25 o 
   6   2   5        4.38        4.86      0.61 o 
   7   2   5       11.47        9.97      0.86 o 
   8   2   5        9.21        9.55      1.30 o 
   9   2   5       11.91       12.58      1.83 o 
  10   2   5        2.30        1.58      1.14 o 
 -13   3   5        0.92        2.38      1.65 o 
 -12   3   5       14.43       17.60      2.65 o 
 -11   3   5       65.05       68.80     12.96 o 
 -10   3   5        4.45        3.44      1.31 o 
  -9   3   5      394.29      368.00      9.39 o 
  -8   3   5       15.33       11.36      1.26 o 
  -7   3   5        1.10        0.99      0.61 o 
  -6   3   5       45.64       50.05      1.29 o 
  -5   3   5      124.25      132.10      1.73 o 
  -4   3   5     1725.54     1911.18     17.17 o 
  -3   3   5       22.94       24.82      0.71 o 
  -2   3   5       62.28       73.58      1.28 o 
  -1   3   5       34.81       33.37      0.79 o 
   0   3   5      255.97      236.80      2.72 o 
   1   3   5      389.71      432.99      4.75 o 
   2   3   5        3.33        2.27      0.32 o 
   3   3   5        8.86       11.00      0.61 o 
   4   3   5       24.03       17.71      0.85 o 
   5   3   5       94.08       94.73      1.89 o 
   6   3   5        0.33        0.63      0.39 o 
   7   3   5        0.17        0.71      0.62 o 
   8   3   5       10.07        9.15      1.12 o 
   9   3   5        3.29        3.03      1.16 o 
  10   3   5        1.44        2.11      1.31 o 
 -13   4   5        0.01       -0.78      1.53 o 
 -12   4   5        5.08        3.49      1.77 o 
 -11   4   5        8.60        7.95      2.42 o 
 -10   4   5      219.23      203.45      6.88 o 
  -9   4   5       21.74       16.16      2.13 o 
  -8   4   5       45.15       38.37      2.16 o 
  -7   4   5        0.41        1.18      0.67 o 
  -6   4   5        0.00        0.08      0.33 o 
  -5   4   5       17.12       20.74      0.79 o 
  -4   4   5      229.83      249.51      3.13 o 
  -3   4   5     1077.17     1166.90     10.99 o 
  -2   4   5      172.44      181.99      2.12 o 
  -1   4   5       71.71       74.02      1.30 o 
   0   4   5        8.53        5.12      0.43 o 
   1   4   5        1.92        1.63      0.34 o 
   2   4   5        4.14        6.64      0.49 o 
   3   4   5      177.33      198.63      2.50 o 
   4   4   5       18.60       17.43      0.87 o 
   5   4   5        0.00        0.39      0.36 o 
   6   4   5        5.22        4.58      0.71 o 
   7   4   5       14.12       15.00      1.51 o 
   8   4   5       13.33       13.59      1.51 o 
   9   4   5        8.70        5.95      1.42 o 
  10   4   5        4.12        2.61      1.68 o 
 -13   5   5        7.32        4.65      3.33 o 
 -12   5   5       20.19       19.55      3.51 o 
 -11   5   5       44.86       53.13      4.26 o 
 -10   5   5        2.00        1.73      2.18 o 
  -9   5   5        0.25        0.70      0.77 o 
  -8   5   5       85.04       69.30      2.83 o 
  -7   5   5      144.19      126.60      3.56 o 
  -6   5   5        5.02        3.44      0.58 o 
  -5   5   5       15.01       21.36      1.44 o 
  -4   5   5       75.94       85.25      1.79 o 
  -3   5   5        3.79        1.44      0.33 o 
  -2   5   5      711.77      786.77      6.73 o 
  -1   5   5      128.10      133.78      1.88 o 
   0   5   5       14.87       13.60      0.74 o 
   1   5   5        4.36        4.70      0.50 o 
   2   5   5      102.63      101.96      1.72 o 
   3   5   5       53.55       57.84      1.25 o 
   4   5   5       63.13       63.98      1.48 o 
   5   5   5      126.69      122.00      2.74 o 
   6   5   5        3.50        4.01      0.75 o 
   7   5   5       41.76       42.57      2.44 o 
   8   5   5        7.79        6.53      1.42 o 
   9   5   5        5.58        5.61      1.41 o 
  10   5   5        0.17        0.18      2.06 o 
 -12   6   5        4.28        6.03      2.49 o 
 -11   6   5       19.99       22.65      4.18 o 
 -10   6   5        3.55        4.47      1.81 o 
  -9   6   5        0.10       -0.02      0.70 o 
  -8   6   5        1.38        1.04      0.70 o 
  -7   6   5       15.44       15.00      1.50 o 
  -6   6   5       87.80       82.78      2.77 o 
  -5   6   5      268.44      274.44      4.38 o 
  -4   6   5      261.90      263.36      3.36 o 
  -3   6   5        0.54        1.80      0.30 o 
  -2   6   5       85.95       88.75      1.68 o 
  -1   6   5      263.08      279.02      3.16 o 
   0   6   5       54.21       55.51      1.32 o 
   1   6   5       33.03       38.24      0.95 o 
   2   6   5        2.01        0.88      0.32 o 
   3   6   5       18.93       18.60      0.92 o 
   4   6   5       94.03       87.78      2.21 o 
   5   6   5       41.44       44.22      2.53 o 
   6   6   5       38.37       39.75      2.08 o 
   7   6   5        0.00        1.02      0.89 o 
   8   6   5        0.01        1.44      1.04 o 
   9   6   5        6.86        5.12      1.46 o 
 -12   7   5       23.18       26.02      4.89 o 
 -11   7   5       10.95        9.66      3.03 o 
 -10   7   5        0.25       -0.68      1.33 o 
  -9   7   5        6.52        9.81      1.99 o 
  -8   7   5       19.61       17.46      1.74 o 
  -7   7   5        0.57       -0.66      0.78 o 
  -6   7   5      176.68      168.31      4.15 o 
  -5   7   5        0.14        0.81      0.40 o 
  -4   7   5        0.00        0.05      0.37 o 
  -3   7   5      512.99      523.77      5.62 o 
  -2   7   5       60.26       60.56      1.54 o 
  -1   7   5      271.07      264.46      3.08 o 
   0   7   5      119.07      126.89      2.55 o 
   1   7   5        6.34        6.58      0.90 o 
   2   7   5        3.90        4.28      0.81 o 
   3   7   5       16.84        9.69      0.81 o 
   4   7   5       28.46       23.44      1.67 o 
   5   7   5        2.94        1.26      0.63 o 
   6   7   5       14.56        8.03      1.42 o 
   7   7   5       49.33       45.96      3.24 o 
   8   7   5        0.16        0.12      1.63 o 
   9   7   5       13.81       17.16      2.67 o 
 -12   8   5        3.21        3.86      2.67 o 
 -11   8   5       10.05       17.40      3.82 o 
 -10   8   5        0.09        0.69      1.63 o 
  -9   8   5        4.46        6.38      1.50 o 
  -8   8   5        1.18        0.67      1.05 o 
  -7   8   5        0.59        0.58      0.95 o 
  -6   8   5        7.71        8.41      1.57 o 
  -5   8   5       53.79       55.83      2.98 o 
  -4   8   5      358.83      378.43      4.61 o 
  -3   8   5        0.47        1.42      0.55 o 
  -2   8   5        7.21        6.17      0.80 o 
  -1   8   5       29.12       31.45      1.59 o 
   0   8   5        6.19        5.69      0.59 o 
   1   8   5       21.26       20.70      1.02 o 
   2   8   5        1.91        1.34      0.51 o 
   3   8   5       21.73       19.90      1.89 o 
   4   8   5       80.38       75.44      2.61 o 
   5   8   5        9.69        7.23      1.43 o 
   6   8   5       30.38       28.62      2.43 o 
   7   8   5       33.64       30.38      2.67 o 
   8   8   5        0.15       -0.64      1.17 o 
 -11   9   5        0.01        0.44      1.85 o 
 -10   9   5        3.88        3.24      1.63 o 
  -9   9   5        7.25        9.01      1.90 o 
  -8   9   5        1.80        0.33      1.06 o 
  -7   9   5       22.68       24.29      3.91 o 
  -6   9   5       69.07       71.69      5.29 o 
  -5   9   5       15.36       18.18      3.18 o 
  -4   9   5        2.75        0.65      1.62 o 
  -3   9   5      189.27      193.21      4.70 o 
  -2   9   5        8.49        8.97      1.23 o 
  -1   9   5       46.28       51.03      2.36 o 
   0   9   5       17.21       15.71      0.96 o 
   1   9   5        4.19        8.24      0.94 o 
   2   9   5        0.01       -0.30      0.56 o 
   3   9   5        4.18        6.17      0.99 o 
   4   9   5        4.49        3.16      0.83 o 
   5   9   5        8.06        5.05      1.00 o 
   6   9   5       11.54        9.59      1.56 o 
   7   9   5       14.12       17.96      2.12 o 
   8   9   5        1.74       -0.28      1.12 o 
 -10  10   5        3.74        4.35      2.50 o 
  -9  10   5       50.61       66.96      5.75 o 
  -8  10   5        1.37       -1.62      1.76 o 
  -7  10   5        8.81       12.67      3.07 o 
  -6  10   5       70.10       73.79      5.88 o 
  -5  10   5       97.73       97.24      6.47 o 
  -4  10   5        0.08        0.84      1.03 o 
  -3  10   5       63.19       75.15      3.81 o 
  -2  10   5        8.31        8.74      1.73 o 
  -1  10   5        1.17        1.30      0.77 o 
   0  10   5        6.00        3.98      0.84 o 
   1  10   5       21.10       21.29      1.98 o 
   2  10   5       18.68       14.98      1.75 o 
   3  10   5       21.32       15.19      1.76 o 
   4  10   5        8.26        6.15      1.06 o 
   5  10   5        0.00        1.52      0.93 o 
   6  10   5        6.51        9.14      1.56 o 
   7  10   5        0.06       -0.46      0.98 o 
  -9  11   5        0.72       -1.82      1.82 o 
  -8  11   5        2.82        3.90      2.63 o 
  -7  11   5        0.65       -1.36      1.71 o 
  -6  11   5       13.32       10.34      3.09 o 
  -5  11   5      124.06      119.75      7.53 o 
  -4  11   5        3.92        2.78      2.33 o 
  -3  11   5       56.75       56.17      4.09 o 
  -2  11   5      102.05      111.30      4.85 o 
  -1  11   5      150.41      160.37      5.93 o 
   0  11   5        7.97        6.81      1.72 o 
   1  11   5        7.81        7.06      1.40 o 
   2  11   5       38.05       43.80      2.94 o 
   3  11   5       46.04       38.96      3.06 o 
   4  11   5       11.89       10.46      1.63 o 
   5  11   5        7.01        9.00      2.73 o 
   6  11   5        0.00       -0.13      1.28 o 
  -8  12   5        7.54        6.57      3.22 o 
  -7  12   5       50.36       58.77      6.74 o 
  -6  12   5        1.29        1.06      2.03 o 
  -5  12   5       55.26       55.96      6.34 o 
  -4  12   5       21.92       18.80      3.76 o 
  -3  12   5        8.16        4.90      2.73 o 
  -2  12   5        9.02        6.59      1.77 o 
  -1  12   5       42.60       51.01      4.19 o 
   0  12   5       41.69       51.41      4.23 o 
   1  12   5        1.59        0.17      1.21 o 
   2  12   5        5.23        7.92      1.93 o 
   3  12   5        0.00       -0.84      0.93 o 
   4  12   5       65.49       84.55      7.18 o 
   5  12   5        2.59        3.44      1.58 o 
  -7  13   5       14.19       15.50      3.82 o 
  -6  13   5        0.97        0.53      1.90 o 
  -5  13   5        0.08        0.45      1.60 o 
  -4  13   5        5.41        2.82      1.86 o 
  -3  13   5        0.37        0.77      1.33 o 
  -2  13   5        2.03        1.71      1.49 o 
  -1  13   5       13.81       11.10      2.35 o 
   0  13   5       59.27       61.04      4.68 o 
   1  13   5       94.07       92.72      5.09 o 
   2  13   5        1.01       -0.38      1.23 o 
   3  13   5        0.33        1.15      1.53 o 
   4  13   5        0.62        0.31      1.29 o 
  -5  14   5        0.46        4.38      2.32 o 
  -4  14   5        7.94        9.16      3.32 o 
  -3  14   5        3.64        3.65      2.64 o 
  -2  14   5       11.61       13.60      2.53 o 
  -1  14   5        1.21        2.10      1.53 o 
   0  14   5       13.16       10.96      2.41 o 
   1  14   5        0.33        0.55      1.45 o 
   2  14   5      111.94      130.21      6.16 o 
 -13   0   6        9.69        5.56      2.68 o 
 -12   0   6       40.74       45.27      5.82 o 
 -11   0   6      189.24      166.31      9.20 o 
 -10   0   6        8.96        4.10      1.95 o 
  -9   0   6       11.21        8.83      2.44 o 
  -8   0   6       34.73       38.03      4.31 o 
  -7   0   6      170.55      176.26      3.45 o 
  -6   0   6      169.87      144.36      2.86 o 
  -5   0   6       75.96       80.61      2.77 o 
  -4   0   6        1.67        1.82      0.57 o 
  -3   0   6       81.56      101.09      3.05 o 
  -2   0   6      818.76      863.07     11.81 o 
  -1   0   6      145.90      155.32      2.81 o 
   0   0   6     1317.34     1355.29     13.68 o 
   1   0   6       54.06       54.22      1.18 o 
   2   0   6       22.35       21.87      1.12 o 
   3   0   6       24.87       26.25      1.24 o 
   4   0   6      510.32      518.90      7.45 o 
   5   0   6       35.35       34.44      2.21 o 
   6   0   6       11.12       13.45      1.94 o 
   7   0   6        8.14        8.48      1.92 o 
   8   0   6        3.84        4.95      1.48 o 
   9   0   6       14.36       14.38      2.50 o 
  10   0   6       43.81       56.98      4.73 o 
 -14   1   6        2.34       -0.14      2.26 o 
 -13   1   6        0.04        0.46      1.44 o 
 -12   1   6        7.24        3.08      1.49 o 
 -11   1   6        8.87        4.95      2.86 o 
 -10   1   6        5.25        5.12      1.49 o 
  -9   1   6      233.82      225.89      7.00 o 
  -8   1   6      486.14      494.67     11.04 o 
  -7   1   6      119.48      123.43      2.63 o 
  -6   1   6       28.72       30.14      0.97 o 
  -5   1   6       42.74       44.96      1.12 o 
  -4   1   6       95.04      100.81      1.58 o 
  -3   1   6        8.00        8.99      0.45 o 
  -2   1   6      167.11      170.11      2.28 o 
  -1   1   6     2215.69     2327.99     16.71 o 
   0   1   6       40.23       45.29      1.04 o 
   1   1   6      778.05      798.16      6.16 o 
   2   1   6      212.63      212.47      2.45 o 
   3   1   6        3.81        3.85      0.41 o 
   4   1   6        0.05        0.12      0.31 o 
   5   1   6       38.95       41.11      1.21 o 
   6   1   6       89.14       87.25      1.88 o 
   7   1   6       11.65       11.79      0.92 o 
   8   1   6        0.46        1.31      0.63 o 
   9   1   6        0.91       -0.50      0.80 o 
  10   1   6        2.72        3.53      1.51 o 
 -14   2   6        0.46        1.32      2.62 o 
 -13   2   6        0.11       -0.69      1.27 o 
 -12   2   6        0.03        0.50      1.16 o 
 -11   2   6       69.03       68.38      8.91 o 
 -10   2   6        9.06       10.10      1.96 o 
  -9   2   6      155.89      149.04      5.52 o 
  -8   2   6      170.08      171.93      5.69 o 
  -7   2   6       78.77       71.19      2.01 o 
  -6   2   6      118.08      120.19      2.10 o 
  -5   2   6       16.26       16.41      0.69 o 
  -4   2   6        4.13        3.14      0.37 o 
  -3   2   6       37.15       53.60      1.60 o 
  -2   2   6      677.55      754.77      7.48 o 
  -1   2   6      225.14      226.15      2.70 o 
   0   2   6      259.31      251.96      3.21 o 
   1   2   6      157.13      166.96      1.96 o 
   2   2   6        0.83        0.96      0.28 o 
   3   2   6       38.81       40.35      1.09 o 
   4   2   6       25.07       27.70      1.04 o 
   5   2   6        9.31        9.82      0.73 o 
   6   2   6        4.91        3.47      0.65 o 
   7   2   6       12.21       10.30      1.02 o 
   8   2   6        9.16        9.77      1.07 o 
   9   2   6        0.30        1.72      1.12 o 
  10   2   6        2.29        3.08      2.72 o 
 -13   3   6        6.17        5.54      3.92 o 
 -12   3   6        6.55        6.00      1.87 o 
 -11   3   6       29.69       30.34      3.42 o 
 -10   3   6      370.64      384.06     13.58 o 
  -9   3   6       98.29       76.72      3.92 o 
  -8   3   6       22.24       24.54      1.83 o 
  -7   3   6       49.60       48.91      2.10 o 
  -6   3   6       30.43       36.29      1.89 o 
  -5   3   6        0.32        0.25      0.24 o 
  -4   3   6        6.01        4.27      0.44 o 
  -3   3   6      667.46      726.99      9.01 o 
  -2   3   6       30.41       28.74      1.02 o 
  -1   3   6       47.88       40.75      0.99 o 
   0   3   6        3.32        5.62      0.35 o 
   1   3   6      175.01      171.25      2.50 o 
   2   3   6        9.98        8.23      0.55 o 
   3   3   6        9.24        9.53      0.68 o 
   4   3   6        1.86        1.82      0.42 o 
   5   3   6        8.94        9.56      0.85 o 
   6   3   6        7.07        6.56      0.91 o 
   7   3   6       66.91       68.31      2.13 o 
   8   3   6       42.11       40.68      2.19 o 
   9   3   6        0.62        0.77      1.08 o 
 -13   4   6       27.97       27.39      3.54 o 
 -12   4   6        1.02        1.95      2.10 o 
 -11   4   6        4.44        4.79      1.69 o 
 -10   4   6        0.02        1.19      1.15 o 
  -9   4   6        3.19        2.79      1.26 o 
  -8   4   6        2.08        1.61      0.77 o 
  -7   4   6        4.51        4.57      0.93 o 
  -6   4   6        0.42        0.63      0.99 o 
  -5   4   6       69.08       74.62      1.32 o 
  -4   4   6      931.88     1002.88      9.72 o 
  -3   4   6      266.55      257.35      3.53 o 
  -2   4   6      193.09      228.01      2.57 o 
  -1   4   6       77.20       67.88      1.30 o 
   0   4   6       26.92       25.07      0.86 o 
   1   4   6        2.98        3.36      0.46 o 
   2   4   6      106.32      115.00      2.05 o 
   3   4   6        0.39        0.01      0.34 o 
   4   4   6        0.00        0.67      0.37 o 
   5   4   6        4.53        3.02      0.60 o 
   6   4   6        1.34        1.28      0.58 o 
   7   4   6       26.17       24.45      1.88 o 
   8   4   6        4.90        5.30      0.97 o 
   9   4   6        0.42        0.26      1.40 o 
 -13   5   6        0.30        1.87      1.77 o 
 -12   5   6       78.37       79.80      5.33 o 
 -11   5   6       18.45       15.47      2.80 o 
 -10   5   6       15.63       17.41      5.17 o 
  -9   5   6        6.13        7.49      1.28 o 
  -8   5   6        0.95        0.38      0.72 o 
  -7   5   6      365.96      319.80      6.35 o 
  -6   5   6       24.32       29.90      1.95 o 
  -5   5   6       37.88       40.57      1.49 o 
  -4   5   6      216.10      247.42      3.58 o 
  -3   5   6      573.55      620.34      6.44 o 
  -2   5   6      320.53      341.12      4.05 o 
  -1   5   6      338.33      304.92      3.43 o 
   0   5   6      231.87      200.92      2.86 o 
   1   5   6       90.93       84.27      2.10 o 
   2   5   6       63.84       68.69      1.55 o 
   3   5   6      118.62      120.43      2.08 o 
   4   5   6       16.95       17.44      1.18 o 
   5   5   6        1.71        0.81      0.71 o 
   6   5   6        0.09        0.58      0.47 o 
   7   5   6        2.36        1.29      1.01 o 
   8   5   6        0.00        1.96      1.12 o 
   9   5   6        0.13        0.92      1.06 o 
 -12   6   6        1.62        3.72      2.51 o 
 -11   6   6       35.56       29.17      4.51 o 
 -10   6   6        2.54        1.68      1.72 o 
  -9   6   6        0.24        1.65      0.87 o 
  -8   6   6       54.65       44.97      2.67 o 
  -7   6   6        2.25        2.58      0.83 o 
  -6   6   6       22.22       22.52      1.78 o 
  -5   6   6       20.32       25.97      1.94 o 
  -4   6   6       34.55       33.29      1.13 o 
  -3   6   6      101.12       99.63      1.73 o 
  -2   6   6      131.75      132.52      2.21 o 
  -1   6   6      265.59      261.67      3.13 o 
   0   6   6      231.95      232.84      3.22 o 
   1   6   6        0.69        0.51      0.30 o 
   2   6   6       14.10       12.37      0.80 o 
   3   6   6       30.39       29.98      1.11 o 
   4   6   6        3.03        0.79      0.64 o 
   5   6   6       28.24       26.62      2.76 o 
   6   6   6      163.19      151.32      4.79 o 
   7   6   6        0.00        0.62      1.01 o 
   8   6   6        0.16       -0.33      2.18 o 
   9   6   6        2.02        1.15      1.54 o 
 -12   7   6        1.92        3.33      2.68 o 
 -11   7   6       29.42       30.74      4.75 o 
 -10   7   6        2.07        1.24      1.68 o 
  -9   7   6        0.02        0.95      1.10 o 
  -8   7   6       13.76       12.48      2.40 o 
  -7   7   6        0.11        0.53      0.68 o 
  -6   7   6       21.18       16.32      1.52 o 
  -5   7   6      197.52      189.13      3.69 o 
  -4   7   6       10.64       10.32      0.85 o 
  -3   7   6      170.63      159.26      3.15 o 
  -2   7   6     1059.28     1048.98     10.30 o 
  -1   7   6        5.00        1.54      0.68 o 
   0   7   6       56.68       59.26      2.80 o 
   1   7   6        0.14        1.11      0.42 o 
   2   7   6        1.11        2.34      0.56 o 
   3   7   6        0.25        1.48      0.50 o 
   4   7   6       11.11        9.87      1.19 o 
   5   7   6      129.37      122.04      3.41 o 
   6   7   6       34.47       27.31      2.39 o 
   7   7   6        2.21        1.17      1.02 o 
   8   7   6       24.16       29.20      2.74 o 
 -12   8   6        0.01        2.04      2.23 o 
 -11   8   6        0.34        2.12      1.84 o 
 -10   8   6       12.27       19.30      3.79 o 
  -9   8   6       43.73       50.60      3.85 o 
  -8   8   6        2.10        1.98      1.88 o 
  -7   8   6       19.11       18.28      2.28 o 
  -6   8   6       34.19       31.70      2.75 o 
  -5   8   6      114.54      121.54      2.85 o 
  -4   8   6       11.05       12.36      1.09 o 
  -3   8   6      203.19      202.70      4.55 o 
  -2   8   6       78.99       81.66      3.06 o 
  -1   8   6      103.90      108.59      2.78 o 
   0   8   6       63.40       63.05      2.18 o 
   1   8   6       93.75       89.95      2.17 o 
   2   8   6       38.65       36.61      1.76 o 
   3   8   6        5.04        4.01      0.86 o 
   4   8   6       68.10       60.48      2.38 o 
   5   8   6       33.05       29.50      2.05 o 
   6   8   6        0.79        1.22      0.97 o 
   7   8   6       15.82        8.49      1.67 o 
   8   8   6       29.65       33.93      3.03 o 
 -11   9   6       20.02       27.55      4.91 o 
 -10   9   6        3.54        4.22      1.64 o 
  -9   9   6        9.22        7.81      2.60 o 
  -8   9   6        2.25        1.27      2.02 o 
  -7   9   6        2.28        1.05      1.93 o 
  -6   9   6        0.38        1.58      1.52 o 
  -5   9   6      130.15      125.43      7.18 o 
  -4   9   6      390.06      412.39     10.19 o 
  -3   9   6      240.88      243.45      6.92 o 
  -2   9   6       22.85       28.14      2.71 o 
  -1   9   6        5.22        3.57      0.86 o 
   0   9   6        2.14        1.07      0.49 o 
   1   9   6        6.45        7.68      0.89 o 
   2   9   6       26.41       23.11      1.73 o 
   3   9   6        1.86        2.79      1.02 o 
   4   9   6       31.41       29.82      2.03 o 
   5   9   6        3.21        5.97      1.21 o 
   6   9   6        0.42        1.04      1.00 o 
   7   9   6       17.79       14.07      2.73 o 
 -10  10   6        0.01       -0.68      1.84 o 
  -9  10   6        2.52        0.49      1.77 o 
  -8  10   6        9.48       12.66      3.31 o 
  -7  10   6       22.34       22.52      4.12 o 
  -6  10   6        8.48       13.59      3.28 o 
  -5  10   6       77.11       86.47      6.18 o 
  -4  10   6       31.73       28.19      3.57 o 
  -3  10   6      246.51      266.28      8.12 o 
  -2  10   6        7.22        6.04      2.05 o 
  -1  10   6        3.53        2.56      0.76 o 
   0  10   6        6.61        8.38      1.37 o 
   1  10   6       18.12       17.06      1.86 o 
   2  10   6       38.29       39.28      2.76 o 
   3  10   6       19.28       15.79      1.58 o 
   4  10   6        1.90        1.74      0.80 o 
   5  10   6        4.87       10.10      2.31 o 
   6  10   6       27.40       43.71      6.56 o 
  -9  11   6       18.32       28.09      4.81 o 
  -8  11   6        4.57        3.62      2.82 o 
  -7  11   6        2.57        0.94      2.24 o 
  -6  11   6       43.24       35.87      5.09 o 
  -5  11   6        2.65        2.12      2.19 o 
  -4  11   6        8.55        6.21      2.42 o 
  -3  11   6       67.71       79.74      4.25 o 
  -2  11   6       37.56       38.20      3.47 o 
  -1  11   6        0.67        3.77      1.41 o 
   0  11   6        0.30       -0.54      1.12 o 
   1  11   6        0.59        1.03      1.02 o 
   2  11   6        0.84       -0.40      0.95 o 
   3  11   6        2.19        2.34      1.22 o 
   4  11   6        5.29        6.64      1.87 o 
   5  11   6        2.90        3.94      2.51 o 
  -8  12   6        6.60        4.49      2.88 o 
  -7  12   6        0.18        0.78      1.74 o 
  -6  12   6       62.12       69.05      6.23 o 
  -5  12   6       69.89       83.35      6.66 o 
  -4  12   6       10.31       12.64      3.24 o 
  -3  12   6       18.15       17.95      2.55 o 
  -2  12   6       11.04       10.86      2.16 o 
  -1  12   6       59.24       79.00      4.44 o 
   0  12   6       12.76       14.32      2.49 o 
   1  12   6        1.02        4.99      1.74 o 
   2  12   6        0.05        0.02      1.00 o 
   3  12   6       23.33       25.61      2.49 o 
   4  12   6       19.56       29.37      3.25 o 
  -7  13   6        0.51       -0.35      1.75 o 
  -6  13   6       10.60        7.52      2.97 o 
  -5  13   6        7.36        4.12      2.44 o 
  -4  13   6        2.48        4.83      2.09 o 
  -3  13   6        8.16       11.66      2.36 o 
  -2  13   6        8.48       11.96      2.33 o 
  -1  13   6        2.90        1.39      1.43 o 
   0  13   6       66.74       67.28      5.07 o 
   1  13   6        1.85       -0.20      1.44 o 
   2  13   6       21.11       31.46      5.97 o 
   3  13   6       16.03       19.74      3.03 o 
  -5  14   6        9.34        5.07      2.63 o 
  -4  14   6        1.38       -1.50      2.05 o 
  -3  14   6       10.96       10.12      3.48 o 
  -2  14   6        0.07       -0.40      1.41 o 
  -1  14   6       19.05       21.22      3.22 o 
   0  14   6        0.55        0.41      1.92 o 
   1  14   6       11.43       13.96      5.25 o 
 -14   1   7        1.02       -0.26      2.29 o 
 -13   1   7        6.67        4.48      1.73 o 
 -12   1   7        6.33        6.18      3.87 o 
 -11   1   7        0.08        2.55      1.34 o 
 -10   1   7       45.30       38.04      3.47 o 
  -9   1   7       46.52       49.47      3.69 o 
  -8   1   7     1034.20     1018.04     18.94 o 
  -7   1   7       15.70       11.58      1.17 o 
  -6   1   7      354.53      341.38      4.44 o 
  -5   1   7       18.70       17.54      0.80 o 
  -4   1   7        5.05        6.99      0.60 o 
  -3   1   7      235.82      230.39      2.93 o 
  -2   1   7        0.03       -0.07      0.19 o 
  -1   1   7      427.43      433.15      4.20 o 
   0   1   7      176.27      184.19      2.50 o 
   1   1   7      174.64      188.82      2.10 o 
   2   1   7      101.99      106.14      1.78 o 
   3   1   7       16.41       16.62      0.81 o 
   4   1   7       79.89       85.93      1.65 o 
   5   1   7       10.34        8.73      0.76 o 
   6   1   7        2.71        2.32      0.62 o 
   7   1   7        0.02        0.33      0.48 o 
   8   1   7        0.00        0.62      0.67 o 
   9   1   7        2.67        4.22      1.65 o 
 -13   2   7        3.18        3.88      1.79 o 
 -12   2   7        1.39        1.23      1.32 o 
 -11   2   7        6.35        3.32      1.45 o 
 -10   2   7      185.65      184.48      6.64 o 
  -9   2   7       18.01       19.33      2.38 o 
  -8   2   7        8.28        3.74      1.23 o 
  -7   2   7      180.84      183.14      4.26 o 
  -6   2   7       12.56       14.74      1.02 o 
  -5   2   7      136.67      129.71      2.05 o 
  -4   2   7       19.35       25.10      0.97 o 
  -3   2   7      578.69      680.25      6.99 o 
  -2   2   7      493.00      485.47      4.95 o 
  -1   2   7      103.67      111.50      1.82 o 
   0   2   7        0.45        2.47      0.58 o 
   1   2   7        9.77       11.54      0.56 o 
   2   2   7       12.69       10.32      0.65 o 
   3   2   7       10.97       12.09      0.76 o 
   4   2   7        0.29       -0.02      0.40 o 
   5   2   7       57.94       58.41      1.70 o 
   6   2   7        0.27        0.77      0.52 o 
   7   2   7       14.88       15.17      1.36 o 
   8   2   7       25.32       30.47      1.80 o 
   9   2   7        0.00        2.25      1.25 o 
 -13   3   7        0.06        0.90      1.52 o 
 -12   3   7        2.54        0.51      1.12 o 
 -11   3   7       10.92        7.27      1.80 o 
 -10   3   7      331.20      301.19     26.02 o 
  -9   3   7      113.88      102.61      4.62 o 
  -8   3   7       34.29       38.08      2.70 o 
  -7   3   7       61.38       54.93      2.27 o 
  -6   3   7       20.81       22.86      1.17 o 
  -5   3   7        2.22        1.56      0.52 o 
  -4   3   7      198.60      198.74      2.81 o 
  -3   3   7       80.54       84.35      1.67 o 
  -2   3   7        0.52        0.12      0.29 o 
  -1   3   7      143.82      130.62      2.02 o 
   0   3   7        0.24        0.14      0.29 o 
   1   3   7       20.73       17.18      0.91 o 
   2   3   7      514.26      503.50      5.76 o 
   3   3   7      232.20      239.08      3.27 o 
   4   3   7        8.26        7.08      0.69 o 
   5   3   7        0.87        0.83      0.48 o 
   6   3   7        1.43        1.47      0.58 o 
   7   3   7       11.19       12.66      1.33 o 
   8   3   7        1.54        1.81      0.82 o 
   9   3   7        7.14        9.22      3.10 o 
 -13   4   7        2.47        2.13      1.72 o 
 -12   4   7        7.92        4.06      1.57 o 
 -11   4   7        8.26        3.38      1.55 o 
 -10   4   7       98.36      109.56      9.02 o 
  -9   4   7      265.16      229.30     14.96 o 
  -8   4   7       16.09       15.17      1.60 o 
  -7   4   7       35.28       32.58      2.19 o 
  -6   4   7       14.54       14.73      1.39 o 
  -5   4   7        3.67        4.38      0.51 o 
  -4   4   7       33.00       33.66      1.21 o 
  -3   4   7      194.30      195.24      2.97 o 
  -2   4   7       38.52       41.03      0.84 o 
  -1   4   7      329.00      333.51      3.46 o 
   0   4   7        6.35        4.13      0.54 o 
   1   4   7       95.13       94.09      2.79 o 
   2   4   7      187.65      185.04      2.88 o 
   3   4   7        1.68        1.51      0.43 o 
   4   4   7        9.10        8.80      0.82 o 
   5   4   7        0.92        0.62      0.53 o 
   6   4   7       10.10        9.52      1.10 o 
   7   4   7       15.97       19.07      1.86 o 
   8   4   7        9.11        8.31      1.67 o 
   9   4   7        1.15       -1.17      2.46 o 
 -13   5   7        0.09       -1.35      1.53 o 
 -12   5   7       27.50       27.68      4.84 o 
 -11   5   7        5.49        2.43      1.50 o 
 -10   5   7        0.12        0.20      1.07 o 
  -9   5   7      105.99      104.34      4.65 o 
  -8   5   7       46.48       29.68      2.14 o 
  -7   5   7      244.12      210.69      4.95 o 
  -6   5   7        5.59        4.62      0.95 o 
  -5   5   7       27.71       29.06      1.46 o 
  -4   5   7        7.08        8.63      0.88 o 
  -3   5   7       31.68       37.34      1.19 o 
  -2   5   7       21.20       23.63      1.21 o 
  -1   5   7      147.32      129.46      2.25 o 
   0   5   7     1242.23     1158.85     12.33 o 
   1   5   7        4.68        3.52      0.67 o 
   2   5   7        3.28        3.32      0.53 o 
   3   5   7        2.13        1.30      0.41 o 
   4   5   7       22.12       17.84      1.54 o 
   5   5   7        0.86        1.15      0.62 o 
   6   5   7        0.28        0.64      0.74 o 
   7   5   7        3.56        1.92      1.67 o 
   8   5   7        3.95        4.75      1.22 o 
 -12   6   7       65.45       54.29      6.66 o 
 -11   6   7       29.46       26.53      3.15 o 
 -10   6   7        4.31        3.56      1.50 o 
  -9   6   7       30.19       23.14      2.10 o 
  -8   6   7       20.55       27.44      2.14 o 
  -7   6   7       93.43       76.29      4.65 o 
  -6   6   7       48.50       43.08      2.23 o 
  -5   6   7       28.29       34.81      1.63 o 
  -4   6   7        0.93        0.39      0.37 o 
  -3   6   7        9.80        7.18      0.69 o 
  -2   6   7      184.54      182.22      3.13 o 
  -1   6   7       13.34       11.83      0.92 o 
   0   6   7       11.70       14.30      1.05 o 
   1   6   7       41.92       41.02      1.18 o 
   2   6   7        0.35       -0.32      0.35 o 
   3   6   7       40.35       41.28      1.47 o 
   4   6   7       30.86       29.80      1.92 o 
   5   6   7       14.95       12.77      1.40 o 
   6   6   7        7.82        7.34      1.41 o 
   7   6   7        1.36        3.00      1.28 o 
   8   6   7        1.24        2.48      1.33 o 
 -12   7   7        4.89        3.11      2.75 o 
 -11   7   7       11.94       15.06      3.64 o 
 -10   7   7        4.68        6.31      2.40 o 
  -9   7   7       17.30       15.02      1.80 o 
  -8   7   7       15.65       13.44      1.93 o 
  -7   7   7        6.04        2.74      0.92 o 
  -6   7   7       25.59       18.98      1.70 o 
  -5   7   7       52.74       49.34      1.91 o 
  -4   7   7       50.10       49.41      1.61 o 
  -3   7   7        1.50        1.72      0.54 o 
  -2   7   7     1433.63     1393.67     13.10 o 
  -1   7   7      346.29      374.48      5.99 o 
   0   7   7        9.28       10.37      1.14 o 
   1   7   7        2.70        3.10      0.56 o 
   2   7   7        6.52        5.15      0.73 o 
   3   7   7        5.82        4.50      0.89 o 
   4   7   7       87.16       82.05      2.80 o 
   5   7   7        9.66       10.78      1.87 o 
   6   7   7        8.30        9.36      1.94 o 
   7   7   7        1.18        3.76      1.43 o 
   8   7   7        3.71        2.45      2.45 o 
 -12   8   7        0.48       -0.13      2.22 o 
 -11   8   7       28.94       26.15      4.64 o 
 -10   8   7       24.82       35.28      4.99 o 
  -9   8   7        4.11        3.32      1.41 o 
  -8   8   7       16.53       12.74      2.04 o 
  -7   8   7        8.41        9.51      1.74 o 
  -6   8   7        9.50        6.12      1.12 o 
  -5   8   7       47.52       52.38      2.27 o 
  -4   8   7      265.54      270.75      7.25 o 
  -3   8   7       55.02       52.61      2.30 o 
  -2   8   7      111.90      107.56      3.10 o 
  -1   8   7      109.58      113.38      4.74 o 
   0   8   7       39.99       38.94      2.02 o 
   1   8   7        9.12        8.76      0.84 o 
   2   8   7       13.45       14.05      1.40 o 
   3   8   7        7.80        6.92      1.06 o 
   4   8   7        2.88        2.18      0.83 o 
   5   8   7        2.50        2.36      0.86 o 
   6   8   7       10.88       10.10      1.69 o 
   7   8   7        9.36       15.34      2.49 o 
 -10   9   7        5.88        6.46      2.49 o 
  -9   9   7        2.55        2.04      2.06 o 
  -8   9   7       11.97       13.20      3.23 o 
  -7   9   7       21.69       27.59      4.27 o 
  -6   9   7        1.06        0.17      1.66 o 
  -5   9   7        8.74        6.70      2.52 o 
  -4   9   7       78.96       75.19      5.62 o 
  -3   9   7       29.79       28.84      2.72 o 
  -2   9   7        4.02        4.19      1.02 o 
  -1   9   7       26.12       27.37      2.00 o 
   0   9   7        1.93        1.59      0.52 o 
   1   9   7       50.95       56.26      2.86 o 
   2   9   7        3.65        2.07      0.86 o 
   3   9   7        0.28        1.10      0.73 o 
   4   9   7        1.35        1.66      0.81 o 
   5   9   7        2.31        2.60      0.92 o 
   6   9   7       13.28       14.76      3.28 o 
 -10  10   7        5.11        2.31      2.50 o 
  -9  10   7        0.15       -1.72      1.72 o 
  -8  10   7        0.01        0.18      2.11 o 
  -7  10   7        2.80        1.48      2.38 o 
  -6  10   7       16.37       10.45      3.05 o 
  -5  10   7       55.57       52.73      5.76 o 
  -3  10   7       38.21       44.14      3.52 o 
  -2  10   7       10.92       10.28      1.95 o 
  -1  10   7        0.05        0.08      1.03 o 
   0  10   7        7.94        4.41      1.58 o 
   1  10   7        1.51       -0.75      0.75 o 
   2  10   7       20.43       19.35      2.05 o 
   3  10   7        0.14        0.90      0.84 o 
   4  10   7        5.68        4.67      1.04 o 
   5  10   7       19.57       24.44      2.45 o 
   6  10   7        0.07        0.45      1.77 o 
  -9  11   7       18.96       27.22      4.72 o 
  -8  11   7        0.12       -0.46      2.15 o 
  -7  11   7        8.22        7.34      3.08 o 
  -6  11   7        1.36        0.32      2.11 o 
  -5  11   7        2.29       -1.10      1.65 o 
  -4  11   7        1.51        0.97      0.98 o 
  -3  11   7        2.12        3.17      3.28 o 
  -2  11   7       18.07       17.17      2.50 o 
  -1  11   7       11.20       12.46      2.22 o 
   0  11   7        0.19        0.94      1.30 o 
   1  11   7        0.02        0.84      1.02 o 
   2  11   7       11.83       10.64      1.75 o 
   3  11   7        0.61       -0.74      0.95 o 
   4  11   7        0.02       -0.59      0.78 o 
   5  11   7        2.11        0.65      1.32 o 
  -8  12   7        8.27        8.56      3.49 o 
  -7  12   7       11.90        9.71      3.17 o 
  -6  12   7        8.84        6.94      2.97 o 
  -5  12   7        6.55        5.69      2.82 o 
  -4  12   7        0.72       -1.16      1.16 o 
  -3  12   7        9.92       10.31      2.16 o 
  -2  12   7        0.03       -1.14      1.16 o 
  -1  12   7       38.70       52.87      6.19 o 
   0  12   7        0.68        3.13      1.59 o 
   1  12   7        8.48        8.75      3.29 o 
   2  12   7        0.66       -0.92      1.06 o 
   3  12   7        3.26        6.03      1.63 o 
  -6  13   7        7.60        5.32      2.82 o 
  -5  13   7        7.12        9.39      3.14 o 
  -4  13   7        0.88       -0.20      1.51 o 
  -3  13   7       21.05       23.82      3.13 o 
  -2  13   7        7.97        4.18      1.80 o 
  -1  13   7        0.00       -0.04      1.42 o 
   0  13   7       27.64       29.67      3.49 o 
   1  13   7        0.81        1.00      1.48 o 
   2  13   7        0.38       -1.34      1.34 o 
  -3  14   7       10.10        9.48      3.43 o 
  -2  14   7        0.52        1.52      1.62 o 
 -13   0   8       12.11       12.55      3.58 o 
 -12   0   8        1.02       -0.20      1.67 o 
 -11   0   8       20.90       26.10      4.44 o 
 -10   0   8        2.74        2.41      1.81 o 
  -9   0   8       95.49      114.16      7.01 o 
  -8   0   8       18.14       16.50      3.11 o 
  -7   0   8     1712.97     1615.48     26.20 o 
  -6   0   8     1020.80      958.10     16.63 o 
  -5   0   8      207.47      200.86      5.20 o 
  -4   0   8       58.76       57.67      3.14 o 
  -3   0   8      123.17      147.44      4.34 o 
  -2   0   8      291.32      320.35      5.00 o 
  -1   0   8     1810.50     1993.85     19.88 o 
   0   0   8       47.19       46.85      1.21 o 
   1   0   8       23.24       25.57      1.15 o 
   2   0   8        6.75        7.49      1.08 o 
   3   0   8      244.75      247.64      4.72 o 
   4   0   8      230.26      233.79      4.69 o 
   5   0   8       39.67       30.45      1.97 o 
   6   0   8        0.11       -0.67      0.67 o 
   7   0   8        0.56        0.62      0.85 o 
   8   0   8        3.24        2.94      2.50 o 
 -13   1   8        0.08        1.04      1.48 o 
 -12   1   8        7.04        3.99      1.59 o 
 -11   1   8        2.14        2.07      1.28 o 
 -10   1   8        1.89        1.45      1.14 o 
  -9   1   8      570.22      549.97     12.66 o 
  -8   1   8      127.24      130.64      5.10 o 
  -7   1   8     1075.44     1070.41     15.36 o 
  -6   1   8       95.09       95.13      3.02 o 
  -5   1   8        0.02        0.48      0.30 o 
  -4   1   8        0.02       -0.06      0.28 o 
  -3   1   8       75.33       76.50      1.64 o 
  -2   1   8       20.64       17.46      0.77 o 
  -1   1   8       79.69       85.65      1.60 o 
   0   1   8      245.26      247.83      2.61 o 
   1   1   8        7.43        7.44      0.58 o 
   2   1   8        1.87        1.70      0.44 o 
   3   1   8        5.86        3.65      0.63 o 
   4   1   8       19.21       18.80      1.08 o 
   5   1   8       32.28       32.07      1.43 o 
   6   1   8        1.30        1.40      0.57 o 
   7   1   8        0.23       -0.53      0.53 o 
   8   1   8        2.02        1.82      0.82 o 
 -13   2   8        0.02        0.46      1.44 o 
 -12   2   8        3.30        5.72      1.83 o 
 -11   2   8        3.23        3.09      1.39 o 
 -10   2   8       15.57       19.93      2.64 o 
  -9   2   8       22.03       21.56      2.56 o 
  -8   2   8      339.13      330.21      6.54 o 
  -7   2   8        0.65        0.83      0.64 o 
  -6   2   8       55.60       55.97      2.08 o 
  -5   2   8      606.50      597.49      6.42 o 
  -4   2   8       86.41       86.37      1.88 o 
  -3   2   8      118.24      134.92      2.24 o 
  -2   2   8       15.04       14.25      0.71 o 
  -1   2   8        1.17        1.11      0.35 o 
   0   2   8       12.65       12.50      0.78 o 
   1   2   8      757.56      758.76      7.45 o 
   2   2   8       30.68       27.33      1.02 o 
   3   2   8       87.88       85.03      1.76 o 
   4   2   8        7.48        6.22      1.18 o 
   5   2   8        4.03        2.81      0.68 o 
   6   2   8       13.42        9.83      1.05 o 
   7   2   8        3.59        2.80      0.74 o 
   8   2   8        0.24        1.10      0.78 o 
 -13   3   8        0.21        1.87      1.72 o 
 -12   3   8        0.23       -1.15      1.15 o 
 -11   3   8       50.69       45.33      4.07 o 
 -10   3   8       41.91       46.50      6.81 o 
  -9   3   8        4.44        2.81      1.28 o 
  -8   3   8       69.53       78.49      2.91 o 
  -7   3   8        0.10       -0.48      0.58 o 
  -6   3   8       29.03       25.80      1.17 o 
  -5   3   8      279.81      267.73      3.96 o 
  -4   3   8        2.83        1.32      0.37 o 
  -3   3   8        4.41        6.00      0.53 o 
  -2   3   8        0.70        0.95      0.29 o 
  -1   3   8        7.44        6.62      0.60 o 
   0   3   8       11.47        9.34      0.71 o 
   1   3   8      583.25      557.34      6.23 o 
   2   3   8       62.89       56.83      1.69 o 
   3   3   8        7.73        7.99      0.84 o 
   4   3   8        0.00        0.53      0.50 o 
   5   3   8       25.14       26.44      1.40 o 
   6   3   8        0.00        0.36      0.57 o 
   7   3   8        0.41        0.36      0.72 o 
   8   3   8        2.21        1.44      1.79 o 
 -13   4   8        1.11        1.67      1.56 o 
 -12   4   8       21.78       20.67      4.96 o 
 -11   4   8       38.47       43.95      7.75 o 
 -10   4   8       46.70       53.70      4.19 o 
  -9   4   8       77.82       72.30      3.96 o 
  -8   4   8       11.76       10.17      1.36 o 
  -7   4   8        0.19       -0.48      0.62 o 
  -6   4   8       77.04       65.59      2.73 o 
  -5   4   8      140.78      138.14      2.65 o 
  -4   4   8       91.51       82.84      2.00 o 
  -3   4   8       13.45       13.47      0.86 o 
  -2   4   8        1.61        1.15      0.36 o 
  -1   4   8        0.12       -0.24      0.32 o 
   0   4   8       85.53       73.48      1.99 o 
   1   4   8       47.27       48.45      1.31 o 
   2   4   8       85.93       91.78      1.99 o 
   3   4   8        0.53        0.65      0.42 o 
   4   4   8        2.10        1.75      0.61 o 
   5   4   8        2.45        2.59      0.63 o 
   6   4   8        0.45        0.85      0.59 o 
   7   4   8       44.79       43.60      2.39 o 
   8   4   8        4.07        4.19      1.18 o 
 -13   5   8        5.17        8.29      2.40 o 
 -12   5   8        0.30        0.12      1.31 o 
 -11   5   8        4.45        3.19      1.50 o 
 -10   5   8       13.84       16.46      2.46 o 
  -9   5   8        3.85        3.55      1.69 o 
  -8   5   8      158.34      130.59      3.99 o 
  -7   5   8        1.19        0.72      0.72 o 
  -6   5   8        0.91        0.22      0.65 o 
  -5   5   8        0.07       -0.21      0.45 o 
  -4   5   8      138.52      131.39      3.03 o 
  -3   5   8       16.23       15.90      1.11 o 
  -2   5   8       86.41       81.28      1.83 o 
  -1   5   8      728.78      694.30      8.22 o 
   0   5   8      897.22      860.60      9.85 o 
   1   5   8       13.53       13.18      1.08 o 
   2   5   8       33.88       30.36      1.71 o 
   3   5   8        1.40        0.87      0.50 o 
   4   5   8       29.12       30.40      1.57 o 
   5   5   8       34.27       35.59      2.23 o 
   6   5   8        0.00        0.84      0.79 o 
   7   5   8        0.29        1.30      1.00 o 
   8   5   8        0.05        1.12      1.16 o 
 -12   6   8        2.89        4.99      1.88 o 
 -11   6   8        0.71        0.56      1.65 o 
 -10   6   8        0.25        2.02      1.30 o 
  -9   6   8        1.41        1.60      1.02 o 
  -8   6   8        8.70        7.75      1.33 o 
  -7   6   8      105.55       93.67      3.33 o 
  -6   6   8       21.83       20.33      1.79 o 
  -5   6   8        3.44        3.10      0.60 o 
  -4   6   8       57.62       66.54      1.88 o 
  -3   6   8       23.46       26.55      1.68 o 
  -2   6   8      823.32      818.96      8.51 o 
  -1   6   8        3.72        4.57      0.70 o 
   0   6   8      186.93      179.45      3.32 o 
   1   6   8       25.22       30.31      1.12 o 
   2   6   8        0.01       -0.22      0.57 o 
   3   6   8        8.51        8.84      1.14 o 
   4   6   8        4.34        5.47      1.46 o 
   5   6   8       17.86       16.57      1.60 o 
   6   6   8        0.42        1.92      1.05 o 
   7   6   8        2.36        2.86      1.27 o 
 -12   7   8        1.48        1.10      2.49 o 
 -11   7   8        2.52        3.26      2.33 o 
 -10   7   8       12.28       10.74      3.07 o 
  -9   7   8        0.82        0.96      0.97 o 
  -8   7   8        7.49        7.51      1.84 o 
  -7   7   8        2.13        2.16      0.94 o 
  -6   7   8      332.01      312.10      6.51 o 
  -5   7   8       12.28       10.41      0.93 o 
  -4   7   8       31.85       32.56      1.50 o 
  -3   7   8      211.32      223.05      4.61 o 
  -2   7   8      195.59      193.03      4.28 o 
  -1   7   8       58.37       63.02      2.24 o 
   0   7   8        4.53        2.56      0.94 o 
   1   7   8       28.21       26.75      1.86 o 
   2   7   8        7.87        9.90      2.53 o 
   3   7   8        0.03       -0.18      0.50 o 
   4   7   8        1.53        0.03      0.69 o 
   5   7   8        7.66        8.88      1.83 o 
   6   7   8        8.46        6.92      1.39 o 
   7   7   8        0.08        1.27      1.28 o 
 -11   8   8        1.14        5.08      2.75 o 
 -10   8   8        6.37        1.42      2.13 o 
  -9   8   8        3.02        2.10      1.38 o 
  -8   8   8        0.56        1.83      1.19 o 
  -7   8   8        0.02       -0.38      0.93 o 
  -6   8   8        4.25        4.43      2.55 o 
  -5   8   8       16.16       15.00      1.53 o 
  -4   8   8      123.48      126.67      4.50 o 
  -3   8   8       77.02       86.98      2.59 o 
  -2   8   8      106.34      102.80      2.87 o 
  -1   8   8       43.88       45.27      2.28 o 
   0   8   8       26.38       24.17      2.39 o 
   1   8   8        1.41        1.04      0.54 o 
   2   8   8        0.17        0.80      0.76 o 
   3   8   8        3.13        3.30      0.91 o 
   4   8   8        3.66        4.93      1.06 o 
   5   8   8       10.14        7.29      1.23 o 
   6   8   8        0.49        2.60      1.24 o 
 -10   9   8        0.11        1.50      1.94 o 
  -9   9   8        4.95        3.86      2.17 o 
  -8   9   8       18.19       22.21      4.21 o 
  -7   9   8        2.06        3.31      2.19 o 
  -6   9   8        2.40        2.57      1.88 o 
  -5   9   8        0.58       -1.51      1.55 o 
  -4   9   8      113.98      105.86     11.35 o 
  -3   9   8        0.21        1.01      1.34 o 
  -2   9   8        8.46        8.52      1.73 o 
  -1   9   8       18.37       19.41      1.60 o 
   0   9   8       31.51       34.81      2.42 o 
   1   9   8       15.29       19.52      1.82 o 
   2   9   8        6.52        6.35      1.14 o 
   3   9   8       13.07       12.93      2.00 o 
   4   9   8        0.33        0.35      0.75 o 
   5   9   8        1.12        1.89      1.03 o 
   6   9   8       17.27       14.86      2.73 o 
 -10  10   8        0.27       -0.78      2.32 o 
  -9  10   8        1.04        0.94      2.16 o 
  -8  10   8        2.41        0.55      2.38 o 
  -7  10   8        0.53        0.62      2.19 o 
  -6  10   8        4.43        5.28      2.59 o 
  -5  10   8        3.89        7.23      2.73 o 
  -4  10   8       18.71       17.35      2.35 o 
  -3  10   8       28.05       30.57      2.98 o 
  -2  10   8       12.89       10.79      1.96 o 
  -1  10   8        0.49        0.32      1.06 o 
   0  10   8       57.38       63.88      3.12 o 
   1  10   8        0.01       -0.48      0.96 o 
   2  10   8        1.87        1.73      0.87 o 
   3  10   8        5.73        5.99      1.38 o 
   4  10   8        1.09        0.87      0.69 o 
   5  10   8        2.39        4.89      1.53 o 
  -9  11   8        0.05       -1.87      1.87 o 
  -8  11   8        4.56        7.93      3.26 o 
  -7  11   8        7.13        2.13      2.83 o 
  -6  11   8       17.77       19.40      4.10 o 
  -5  11   8       16.44       11.77      3.34 o 
  -4  11   8        6.23        6.30      1.60 o 
  -3  11   8        0.20       -0.64      1.34 o 
  -2  11   8        0.19       -0.27      1.11 o 
  -1  11   8       19.34       23.26      3.86 o 
   0  11   8        0.40        1.13      1.32 o 
   1  11   8        0.72        1.26      1.16 o 
   2  11   8        8.76       10.73      1.82 o 
   3  11   8        7.41        4.47      1.52 o 
   4  11   8        9.58       13.20      1.84 o 
  -8  12   8        7.09        6.64      3.40 o 
  -7  12   8        8.76        4.87      2.82 o 
  -6  12   8        1.50        0.36      2.23 o 
  -5  12   8        1.82       -0.41      1.93 o 
  -4  12   8        3.12        3.52      2.16 o 
  -3  12   8       22.74       23.71      3.84 o 
  -2  12   8       22.46       21.64      7.36 o 
  -1  12   8        9.53        5.86      2.97 o 
   0  12   8        5.22        5.34      1.88 o 
   1  12   8        4.03        3.62      1.71 o 
   2  12   8        7.51        5.53      1.62 o 
  -6  13   8        0.36        0.34      2.43 o 
  -5  13   8        6.70        4.57      2.91 o 
  -4  13   8       14.00        8.90      3.00 o 
  -3  13   8       59.80       75.46      5.91 o 
  -2  13   8        9.71        8.10      2.89 o 
  -1  13   8        3.61        4.18      1.91 o 
   0  13   8        1.92        1.47      1.71 o 
 -13   1   9       10.02       15.50      2.78 o 
 -12   1   9       16.73       15.23      2.68 o 
 -11   1   9        6.83        6.60      1.80 o 
 -10   1   9       19.96       20.37      2.67 o 
  -9   1   9      286.81      280.55      8.39 o 
  -8   1   9      107.29      105.93      4.72 o 
  -7   1   9     1130.25     1092.46     13.43 o 
  -6   1   9      148.14      144.69      3.16 o 
  -5   1   9        0.40        0.64      0.48 o 
  -4   1   9       12.96        9.21      0.81 o 
  -3   1   9       22.62       22.97      1.15 o 
  -2   1   9       37.04       38.21      1.24 o 
  -1   1   9       27.44       25.49      1.45 o 
   0   1   9       24.98       24.19      1.25 o 
   1   1   9        4.37        3.78      0.48 o 
   2   1   9       30.72       33.15      1.16 o 
   3   1   9      375.25      369.94      4.50 o 
   4   1   9       24.96       27.10      1.34 o 
   5   1   9       41.89       46.36      1.78 o 
   6   1   9       15.21       16.50      1.18 o 
   7   1   9        0.46       -0.60      0.60 o 
   8   1   9        1.40        2.90      1.55 o 
 -13   2   9        4.99        4.42      1.82 o 
 -12   2   9        0.39        0.76      1.26 o 
 -11   2   9        3.98        1.05      1.61 o 
 -10   2   9       40.12       40.10      3.68 o 
  -9   2   9       63.39       61.98      4.00 o 
  -8   2   9       32.92       34.26      2.15 o 
  -7   2   9       78.85       80.89      2.84 o 
  -6   2   9      433.19      423.74      6.45 o 
  -5   2   9       95.15       84.61      2.07 o 
  -4   2   9      336.41      350.25      4.97 o 
  -3   2   9        0.57        0.21      0.35 o 
  -2   2   9       87.85       88.57      1.83 o 
  -1   2   9        6.50        6.07      0.73 o 
   0   2   9      148.13      146.17      2.71 o 
   1   2   9       41.81       47.22      1.32 o 
   2   2   9        0.13        0.87      0.38 o 
   3   2   9        0.00       -0.42      0.42 o 
   4   2   9       96.87       98.27      2.32 o 
   5   2   9       51.97       54.96      2.00 o 
   6   2   9       29.04       24.47      1.49 o 
   7   2   9        1.54        0.22      0.65 o 
 -13   3   9        0.31       -0.17      1.55 o 
 -12   3   9        0.00        0.94      1.30 o 
 -11   3   9        2.67        3.89      2.72 o 
 -10   3   9       11.77       12.95      2.33 o 
  -9   3   9       10.76        6.03      2.26 o 
  -8   3   9      158.01      149.50      4.42 o 
  -7   3   9       66.02       62.19      3.09 o 
  -6   3   9       84.56       74.22      2.72 o 
  -5   3   9      553.16      586.89      7.27 o 
  -4   3   9       11.11       11.25      0.91 o 
  -3   3   9       38.26       34.72      1.50 o 
  -2   3   9        3.10        2.13      0.56 o 
  -1   3   9        7.73        4.86      0.61 o 
   0   3   9        4.95        2.73      0.56 o 
   1   3   9     1010.50      966.89     10.19 o 
   2   3   9      125.69      130.31      2.24 o 
   3   3   9       51.92       51.64      1.70 o 
   4   3   9        2.28        1.80      0.60 o 
   5   3   9       23.25       20.18      1.33 o 
   6   3   9        0.66        1.16      0.64 o 
   7   3   9        4.22        3.81      1.63 o 
 -13   4   9        0.42        2.00      1.72 o 
 -12   4   9        9.72       11.13      2.36 o 
 -11   4   9       10.58        8.42      2.64 o 
 -10   4   9       15.53       12.81      2.67 o 
  -9   4   9        0.48        0.28      1.02 o 
  -8   4   9        0.58        0.76      0.78 o 
  -7   4   9       25.56       26.33      2.06 o 
  -6   4   9      104.09       88.82      2.15 o 
  -5   4   9        0.29        0.03      0.43 o 
  -4   4   9      328.15      339.17      4.51 o 
  -3   4   9       82.72       79.72      1.91 o 
  -2   4   9       44.65       43.95      1.40 o 
  -1   4   9      292.88      288.76      4.49 o 
   0   4   9       56.39       50.49      3.24 o 
   1   4   9        2.64        1.84      0.46 o 
   2   4   9      410.54      407.01      4.91 o 
   3   4   9       22.89       23.26      1.31 o 
   4   4   9        0.01       -0.46      0.46 o 
   5   4   9        0.04        0.10      0.54 o 
   6   4   9        2.25        2.54      0.79 o 
   7   4   9        9.93       10.29      1.58 o 
 -13   5   9        3.91        5.90      2.30 o 
 -12   5   9        6.03        4.51      3.64 o 
 -11   5   9       15.18       16.02      8.28 o 
 -10   5   9       31.45       25.38      2.98 o 
  -9   5   9       16.42       14.78      1.79 o 
  -8   5   9       16.89       15.05      1.71 o 
  -7   5   9        9.74       10.74      2.10 o 
  -6   5   9       18.98       14.93      1.56 o 
  -5   5   9       58.12       56.60      2.43 o 
  -4   5   9        0.38        0.53      0.44 o 
  -3   5   9       21.04       23.51      1.22 o 
  -2   5   9        1.87        0.93      0.47 o 
  -1   5   9      715.34      696.19      8.45 o 
   0   5   9       16.81       16.18      1.21 o 
   1   5   9       32.48       36.87      1.31 o 
   2   5   9        9.85       11.47      0.91 o 
   3   5   9        7.01        7.42      0.89 o 
   4   5   9       34.42       34.57      1.96 o 
   5   5   9        4.45        4.41      0.94 o 
   6   5   9        2.26        1.36      0.85 o 
   7   5   9        1.43        2.11      1.39 o 
 -12   6   9       19.21       24.01      3.31 o 
 -11   6   9        1.04        3.15      1.59 o 
 -10   6   9       51.10       50.60      4.17 o 
  -9   6   9       22.18       22.76      2.17 o 
  -8   6   9      190.94      170.32      4.80 o 
  -7   6   9        8.83        5.63      1.18 o 
  -6   6   9        1.15        2.43      0.89 o 
  -5   6   9        1.76        1.51      0.49 o 
  -4   6   9       33.61       32.46      1.43 o 
  -3   6   9       19.90       17.30      1.27 o 
  -2   6   9        0.68        0.16      0.40 o 
  -1   6   9        3.01        3.34      0.77 o 
   0   6   9       56.91       53.31      2.06 o 
   1   6   9        4.92        5.00      0.88 o 
   2   6   9        8.39       10.41      1.26 o 
   3   6   9        0.70        0.91      0.56 o 
   4   6   9       16.74       17.57      1.64 o 
   5   6   9        5.25        4.35      1.07 o 
   6   6   9        0.05        2.01      0.99 o 
 -12   7   9        3.39        2.46      2.89 o 
 -11   7   9        6.75        5.08      2.40 o 
 -10   7   9       25.01       33.99      3.50 o 
  -9   7   9        3.54        6.48      1.96 o 
  -8   7   9       33.58       32.09      2.49 o 
  -7   7   9        7.29        6.67      1.56 o 
  -6   7   9      101.75       98.04      3.44 o 
  -5   7   9        1.49        0.70      0.58 o 
  -4   7   9       11.39       10.82      1.02 o 
  -3   7   9        7.85        9.26      0.91 o 
  -2   7   9       41.16       46.30      2.88 o 
  -1   7   9        7.82        4.65      0.93 o 
   0   7   9       48.61       51.57      2.73 o 
   1   7   9        3.59        2.97      0.81 o 
   2   7   9        8.37        8.85      1.18 o 
   3   7   9        0.01        1.33      1.06 o 
   4   7   9        0.02       -0.21      0.73 o 
   5   7   9        1.56        1.66      1.21 o 
   6   7   9        8.24        8.19      2.60 o 
 -11   8   9        0.00        2.63      2.12 o 
 -10   8   9       14.20       15.64      3.44 o 
  -9   8   9       24.26       25.11      3.66 o 
  -8   8   9        9.40        8.81      4.44 o 
  -7   8   9        0.39        0.96      1.25 o 
  -6   8   9       48.52       43.34      2.64 o 
  -5   8   9        0.37        1.34      1.36 o 
  -4   8   9        3.78        4.94      1.04 o 
  -3   8   9       10.64        9.59      1.15 o 
  -2   8   9        5.11        4.86      1.46 o 
  -1   8   9      114.45      118.35      3.30 o 
   0   8   9       13.84       13.62      1.41 o 
   1   8   9       64.03       64.63      2.55 o 
   2   8   9       14.60       14.63      3.52 o 
   3   8   9        6.10        7.21      1.17 o 
   4   8   9        3.30        3.68      1.04 o 
   5   8   9        1.94        2.49      0.97 o 
  -9   9   9       10.57       13.64      3.35 o 
  -8   9   9        4.28        3.55      2.50 o 
  -7   9   9        3.41        5.73      2.70 o 
  -6   9   9        0.11       -1.15      1.15 o 
  -5   9   9       76.91       70.17      5.66 o 
  -4   9   9      101.40      106.83      9.86 o 
  -3   9   9        0.30        0.33      0.75 o 
  -2   9   9       33.31       33.98      2.19 o 
  -1   9   9       22.87       27.42      1.95 o 
   0   9   9       43.21       53.21      2.83 o 
   1   9   9       15.29       17.56      1.69 o 
   2   9   9        0.36        1.66      0.89 o 
   3   9   9        0.03       -0.32      0.77 o 
   4   9   9        2.70        3.34      1.03 o 
   5   9   9        0.52        1.88      1.14 o 
 -10  10   9       39.26       58.03      6.63 o 
  -9  10   9        0.77       -1.80      1.80 o 
  -8  10   9        0.04       -0.21      2.27 o 
  -7  10   9       11.81       14.04      3.76 o 
  -6  10   9        0.63        0.51      1.92 o 
  -5  10   9        0.46       -1.42      1.42 o 
  -4  10   9       15.24       14.08      3.44 o 
  -3  10   9        4.88        5.41      2.32 o 
  -2  10   9       17.42       15.72      2.35 o 
  -1  10   9        4.43        6.74      1.79 o 
   0  10   9       58.07       67.50      3.43 o 
   1  10   9       26.11       30.84      2.65 o 
   2  10   9       18.66       26.10      3.29 o 
   3  10   9       12.53       11.49      1.55 o 
   4  10   9        3.12        3.54      1.65 o 
  -8  11   9        0.35        0.04      2.63 o 
  -7  11   9        0.04       -0.99      2.28 o 
  -6  11   9       23.26       30.86      5.08 o 
  -5  11   9        4.32        4.11      2.43 o 
  -4  11   9        0.14        0.51      1.74 o 
  -3  11   9       12.88       16.98      3.04 o 
  -2  11   9      202.38      222.01      7.67 o 
  -1  11   9       12.87       12.17      3.23 o 
   0  11   9        0.05       -0.45      1.28 o 
   1  11   9        0.07        0.12      1.49 o 
   2  11   9        0.59        1.59      1.35 o 
   3  11   9        0.00       -0.63      1.10 o 
  -7  12   9        4.67        2.71      2.67 o 
  -6  12   9        0.02       -1.89      1.89 o 
  -5  12   9        0.18        0.62      2.02 o 
  -3  12   9        0.05       -0.27      2.24 o 
  -2  12   9        5.24        5.19      1.82 o 
  -1  12   9        5.31        9.29      2.52 o 
   0  12   9        3.36        5.33      2.45 o 
   1  12   9        0.18       -0.31      1.65 o 
  -4  13   9        3.96        1.57      2.24 o 
  -3  13   9        1.74        3.48      2.65 o 
  -2  13   9        0.04        0.30      1.49 o 
 -13   0  10        0.35        0.68      2.34 o 
 -12   0  10        0.04        1.50      1.96 o 
 -11   0  10        0.15       -0.39      1.30 o 
 -10   0  10       36.62       41.07      5.38 o 
  -9   0  10      214.01      221.70     10.60 o 
  -8   0  10        2.63        2.51      1.75 o 
  -7   0  10      637.91      634.34     12.54 o 
  -6   0  10       60.28       53.68      2.98 o 
  -5   0  10      105.97       97.74      3.83 o 
  -4   0  10       54.76       42.70      3.31 o 
  -3   0  10       92.25       76.87      2.75 o 
  -2   0  10       13.07       14.20      1.40 o 
  -1   0  10        5.67        6.25      0.71 o 
   0   0  10        1.00        1.05      0.57 o 
   1   0  10       50.13       53.22      2.09 o 
   2   0  10       37.72       40.73      2.24 o 
   3   0  10       10.96        9.50      1.30 o 
   4   0  10       16.16       15.31      1.59 o 
   5   0  10       62.16       65.81      2.87 o 
   6   0  10       58.58       61.09      2.92 o 
   7   0  10        0.71       -1.44      1.44 o 
 -13   1  10        3.41        0.94      1.71 o 
 -12   1  10        5.68        9.59      2.21 o 
 -11   1  10        0.01       -0.23      1.00 o 
 -10   1  10       19.66       20.37      2.84 o 
  -9   1  10        6.02        5.18      1.53 o 
  -8   1  10       57.15       60.48      3.90 o 
  -7   1  10        0.38        0.15      0.56 o 
  -6   1  10      529.11      503.51      7.51 o 
  -5   1  10       12.10       12.63      1.52 o 
  -4   1  10        8.83        6.01      0.86 o 
  -3   1  10        4.89        3.82      0.54 o 
  -2   1  10       10.58       10.15      0.85 o 
  -1   1  10        6.60        6.16      0.53 o 
   0   1  10        8.20        7.17      0.64 o 
   1   1  10        1.21        0.86      0.42 o 
   2   1  10      206.29      201.81      3.86 o 
   3   1  10      269.07      273.35      3.85 o 
   4   1  10        8.74        7.34      0.84 o 
   5   1  10       62.78       68.62      2.39 o 
   6   1  10        1.95        1.16      0.69 o 
   7   1  10        0.85        0.78      0.87 o 
 -13   2  10        7.65       13.08      3.78 o 
 -12   2  10        0.65        0.01      1.17 o 
 -11   2  10        2.10        2.11      1.43 o 
 -10   2  10        1.54        2.00      1.23 o 
  -9   2  10       10.87        9.81      1.90 o 
  -8   2  10       22.80       22.29      1.92 o 
  -7   2  10       76.80       75.83      2.88 o 
  -6   2  10       65.75       62.44      2.15 o 
  -5   2  10     1066.93      988.22     12.65 o 
  -4   2  10      106.55      100.47      2.22 o 
  -3   2  10        0.89        0.13      0.35 o 
  -2   2  10        1.35        1.40      0.47 o 
  -1   2  10        6.26        5.74      0.68 o 
   0   2  10        1.32        1.27      0.56 o 
   1   2  10      202.49      198.36      3.07 o 
   2   2  10       15.65       15.34      1.11 o 
   3   2  10       55.24       54.44      1.95 o 
   4   2  10        4.82        4.53      0.82 o 
   5   2  10       19.18       17.84      1.45 o 
   6   2  10        5.01        4.18      0.84 o 
   7   2  10        2.43        2.28      0.92 o 
 -13   3  10        2.76        4.10      2.00 o 
 -12   3  10       30.09       38.30      4.07 o 
 -11   3  10        2.18        0.59      1.90 o 
 -10   3  10        0.01        0.33      1.03 o 
  -9   3  10       40.79       41.28      7.32 o 
  -8   3  10      124.31      120.95      4.39 o 
  -7   3  10        7.31        4.65      1.11 o 
  -6   3  10      408.14      428.47      5.90 o 
  -5   3  10      276.43      276.58      5.06 o 
  -4   3  10      122.74      101.69      2.25 o 
  -3   3  10        5.71        6.63      0.68 o 
  -2   3  10       19.41       19.15      1.15 o 
  -1   3  10       25.82       24.22      1.30 o 
   0   3  10      257.46      253.04      4.01 o 
   1   3  10      103.40      102.59      2.07 o 
   2   3  10      165.74      165.00      3.01 o 
   3   3  10        0.51        0.67      0.57 o 
   4   3  10        5.14        5.06      0.82 o 
   5   3  10        1.81        1.66      0.67 o 
   6   3  10        2.80        2.23      0.75 o 
 -13   4  10        4.91        2.83      1.98 o 
 -12   4  10        0.70        2.63      1.71 o 
 -11   4  10       29.68       35.02      3.66 o 
 -10   4  10        0.08        0.06      1.07 o 
  -9   4  10       15.39       13.07      4.06 o 
  -8   4  10        6.25        4.80      1.15 o 
  -7   4  10      273.38      261.45      6.00 o 
  -6   4  10        0.66       -0.24      0.56 o 
  -5   4  10       51.83       40.30      1.65 o 
  -4   4  10      219.23      210.79      3.46 o 
  -3   4  10      310.93      308.92      4.36 o 
  -2   4  10        8.89        8.53      0.93 o 
  -1   4  10      296.33      295.00      4.36 o 
   0   4  10        0.81        0.71      0.51 o 
   1   4  10        9.43        8.00      0.70 o 
   2   4  10        3.35        4.54      0.69 o 
   3   4  10        2.02        1.40      0.58 o 
   4   4  10        0.73        1.92      0.64 o 
   5   4  10        0.90        1.22      0.65 o 
   6   4  10        0.00        1.99      0.90 o 
 -12   5  10        5.36        4.06      1.92 o 
 -11   5  10        2.21        2.62      1.53 o 
 -10   5  10        7.14        7.64      1.99 o 
  -9   5  10       16.28       15.39      2.44 o 
  -8   5  10       46.61       47.07      2.95 o 
  -7   5  10        0.43        0.80      0.81 o 
  -6   5  10        0.05       -0.50      0.66 o 
  -5   5  10       16.10       14.11      1.04 o 
  -4   5  10      262.84      258.09      3.98 o 
  -3   5  10      285.53      292.29      3.95 o 
  -2   5  10        0.11        0.60      0.47 o 
  -1   5  10        8.63        7.41      0.92 o 
   0   5  10       71.31       74.72      2.33 o 
   1   5  10       22.16       22.62      1.16 o 
   2   5  10       14.14       14.89      1.29 o 
   3   5  10        6.28        6.31      0.85 o 
   4   5  10        9.12        8.43      1.17 o 
   5   5  10        0.08       -0.43      0.68 o 
   6   5  10        8.73       10.02      1.50 o 
 -12   6  10        0.80       -0.07      1.53 o 
 -11   6  10       11.10       13.33      2.53 o 
 -10   6  10        2.99        2.40      1.53 o 
  -9   6  10        0.29        1.05      1.02 o 
  -8   6  10       36.53       28.14      2.53 o 
  -7   6  10       13.83       13.33      1.71 o 
  -6   6  10        3.33        2.27      0.89 o 
  -5   6  10        3.33        3.65      0.60 o 
  -4   6  10       55.53       55.59      1.60 o 
  -3   6  10       92.68      101.10      2.58 o 
  -2   6  10      117.23      121.27      2.81 o 
  -1   6  10        1.79        2.34      0.69 o 
   0   6  10       45.52       49.01      2.28 o 
   1   6  10        3.59        4.20      0.71 o 
   2   6  10       30.98       32.45      2.13 o 
   3   6  10       20.58       20.63      1.55 o 
   4   6  10       10.51        9.08      1.18 o 
   5   6  10        1.67        1.76      0.88 o 
 -11   7  10        9.42        8.30      3.09 o 
 -10   7  10        1.68        1.64      1.54 o 
  -9   7  10        0.68        1.26      0.99 o 
  -8   7  10        0.62       -0.53      0.86 o 
  -7   7  10        6.50        5.95      1.28 o 
  -6   7  10        0.35        1.25      0.74 o 
  -5   7  10        0.60        0.96      0.58 o 
  -4   7  10       58.55       66.87      2.38 o 
  -3   7  10        1.58        1.95      0.72 o 
  -2   7  10       12.20       10.32      1.22 o 
  -1   7  10       38.71       36.79      2.19 o 
   0   7  10      106.19      111.05      3.48 o 
   1   7  10       14.25       21.11      2.12 o 
   2   7  10       18.79       22.61      1.99 o 
   3   7  10        3.78        1.56      1.10 o 
   4   7  10        2.34        3.57      1.15 o 
   5   7  10        9.26        6.57      1.92 o 
 -11   8  10       61.98       76.16      7.88 o 
 -10   8  10       17.19       19.03      4.13 o 
  -9   8  10        1.57        1.71      1.41 o 
  -8   8  10        0.67       -0.87      1.79 o 
  -7   8  10       43.26       39.59      2.67 o 
  -6   8  10        9.45        9.06      1.39 o 
  -5   8  10       41.06       42.55      3.31 o 
  -4   8  10       13.57       14.69      1.66 o 
  -3   8  10        0.22        0.45      0.62 o 
  -2   8  10        1.25        0.87      0.82 o 
  -1   8  10        9.47        8.14      1.17 o 
   0   8  10       20.86       21.48      1.81 o 
   1   8  10       33.95       41.62      2.60 o 
   2   8  10        0.02        1.12      0.86 o 
   3   8  10       20.59       27.47      2.90 o 
   4   8  10        0.85        0.02      0.83 o 
  -9   9  10        1.47       -1.81      1.81 o 
  -8   9  10        6.45        6.86      2.93 o 
  -7   9  10        0.22        2.19      2.45 o 
  -6   9  10        3.94        4.78      2.51 o 
  -5   9  10       72.95       63.03      6.41 o 
  -4   9  10       19.85       24.10      2.73 o 
  -3   9  10        3.11        4.65      1.16 o 
  -2   9  10        0.44        0.58      0.78 o 
  -1   9  10       10.65       12.58      1.46 o 
   0   9  10       63.67       71.47      2.83 o 
   1   9  10        2.73        2.33      1.03 o 
   2   9  10        6.79        5.68      1.32 o 
   3   9  10        0.51        1.03      0.95 o 
   4   9  10        0.37        1.06      1.41 o 
  -9  10  10       10.37        8.16      3.14 o 
  -8  10  10        0.60       -1.37      2.36 o 
  -7  10  10        5.65        0.95      2.61 o 
  -6  10  10        3.19        3.79      2.17 o 
  -5  10  10        0.24       -0.28      1.91 o 
  -4  10  10       26.70       26.88      2.99 o 
  -3  10  10        8.55       10.90      1.98 o 
  -2  10  10        3.45        3.57      1.59 o 
  -1  10  10        6.75        7.14      1.85 o 
   0  10  10        0.28        2.27      1.56 o 
   1  10  10        0.69        2.07      1.24 o 
   2  10  10        0.66       -0.17      0.88 o 
   3  10  10        0.18        2.09      1.64 o 
  -8  11  10        0.74       -0.52      2.39 o 
  -7  11  10       14.81       15.19      4.10 o 
  -6  11  10        3.14        1.06      2.24 o 
  -5  11  10        0.14       -0.56      2.02 o 
  -4  11  10        1.58        4.44      2.30 o 
  -3  11  10        8.67        6.53      1.94 o 
  -2  11  10       16.77       23.36      4.28 o 
  -1  11  10        0.35        2.46      1.69 o 
   0  11  10        5.19        6.19      1.93 o 
   1  11  10        8.70        9.84      1.87 o 
  -6  12  10       11.62       16.72      4.19 o 
  -5  12  10        0.39       -1.73      1.73 o 
  -4  12  10       12.82        9.95      3.26 o 
  -3  12  10        0.99        1.42      1.52 o 
  -2  12  10        1.00        1.56      1.48 o 
  -1  12  10        8.92        5.17      1.88 o 
 -13   1  11       19.08       22.45      3.54 o 
 -12   1  11        0.11        1.19      1.53 o 
 -11   1  11        3.19        2.89      1.48 o 
 -10   1  11        1.06        1.51      1.67 o 
  -9   1  11        1.61        0.30      1.03 o 
  -8   1  11       49.25       51.82      4.07 o 
  -7   1  11       39.82       44.90      2.22 o 
  -6   1  11        0.99        0.94      0.61 o 
  -5   1  11       99.60      106.07      2.98 o 
  -4   1  11       32.61       33.01      1.57 o 
  -3   1  11       65.39       61.99      1.69 o 
  -2   1  11       10.65        6.89      0.84 o 
  -1   1  11       22.98       22.04      1.27 o 
   0   1  11        6.57        5.21      0.63 o 
   1   1  11        3.08        1.98      0.68 o 
   2   1  11      102.86      111.33      2.53 o 
   3   1  11       17.47       17.52      1.24 o 
   4   1  11      243.78      252.92      4.93 o 
   5   1  11        3.05        2.51      0.77 o 
   6   1  11        4.79        2.79      1.00 o 
 -13   2  11        1.57       -2.01      2.01 o 
 -12   2  11       30.95       32.03      3.81 o 
 -11   2  11        4.19        4.15      1.63 o 
 -10   2  11        5.69        4.14      1.90 o 
  -9   2  11       19.98       19.95      2.67 o 
  -8   2  11       99.10       87.46      4.69 o 
  -7   2  11        3.82        3.03      0.92 o 
  -6   2  11       59.06       61.72      2.26 o 
  -5   2  11       52.73       61.40      1.99 o 
  -4   2  11      167.86      138.22      2.78 o 
  -3   2  11       37.00       32.03      1.81 o 
  -2   2  11        1.83        3.37      0.68 o 
  -1   2  11       32.03       31.23      1.54 o 
   0   2  11      115.88      119.53      2.27 o 
   1   2  11        9.11        8.17      0.83 o 
   2   2  11       36.16       35.72      1.68 o 
   3   2  11       68.30       69.61      2.26 o 
   4   2  11        6.21        5.00      0.89 o 
   5   2  11        0.06       -0.13      0.67 o 
   6   2  11        0.72        0.70      0.82 o 
 -13   3  11        1.35       -1.69      2.38 o 
 -12   3  11        9.56       10.20      5.10 o 
 -11   3  11        0.28        0.80      1.20 o 
 -10   3  11        7.64        7.98      3.06 o 
  -9   3  11        9.18        7.89      1.87 o 
  -8   3  11        5.04        4.06      1.07 o 
  -7   3  11      201.19      201.69      5.21 o 
  -6   3  11      203.73      215.50      3.89 o 
  -5   3  11       28.51       30.99      1.65 o 
  -4   3  11        0.04        0.70      0.52 o 
  -3   3  11       12.25       12.10      1.33 o 
  -2   3  11       33.14       29.46      1.50 o 
  -1   3  11        8.09        7.55      0.84 o 
   0   3  11       57.45       56.69      1.49 o 
   1   3  11        0.29        0.73      0.52 o 
   2   3  11       62.93       63.19      1.91 o 
   3   3  11        6.69        6.81      0.89 o 
   4   3  11        6.71        5.91      0.93 o 
   5   3  11        3.09        3.80      0.88 o 
 -12   4  11        0.81        1.55      1.64 o 
 -11   4  11        2.15        3.15      1.68 o 
 -10   4  11        0.17       -0.30      1.23 o 
  -9   4  11        5.41        2.56      1.38 o 
  -8   4  11        0.06        1.18      0.86 o 
  -7   4  11        0.04        0.27      0.82 o 
  -6   4  11      315.30      294.82      4.81 o 
  -5   4  11        1.79        0.84      0.51 o 
  -4   4  11        0.02        0.13      0.48 o 
  -3   4  11      409.20      423.61      5.20 o 
  -2   4  11       36.89       35.23      1.84 o 
  -1   4  11        0.10       -0.28      0.71 o 
   0   4  11       28.74       28.50      1.63 o 
   1   4  11       46.29       45.85      2.14 o 
   2   4  11        4.63        2.66      0.64 o 
   3   4  11        1.64        1.41      0.64 o 
   4   4  11       16.02       16.62      1.30 o 
   5   4  11        8.18        9.90      1.37 o 
 -12   5  11        7.14        9.04      2.47 o 
 -11   5  11        4.71        5.20      1.88 o 
 -10   5  11        0.63        0.86      1.48 o 
  -9   5  11       44.39       55.83      4.39 o 
  -8   5  11        0.33        0.11      0.81 o 
  -7   5  11        6.22        5.01      1.19 o 
  -6   5  11        0.80        0.32      0.79 o 
  -5   5  11        9.10       11.74      0.98 o 
  -4   5  11      315.26      313.77      4.00 o 
  -3   5  11        8.10        9.00      0.97 o 
  -2   5  11        2.98        2.03      0.59 o 
  -1   5  11       22.41       22.57      1.38 o 
   0   5  11        1.24       -0.44      0.48 o 
   1   5  11       31.64       32.34      1.74 o 
   2   5  11       27.56       26.82      2.42 o 
   3   5  11        1.39        0.10      0.69 o 
   4   5  11       14.83       15.46      1.70 o 
   5   5  11        1.40        1.72      0.92 o 
 -12   6  11       16.55       23.79      3.52 o 
 -11   6  11        3.03        5.00      1.85 o 
 -10   6  11        1.53        2.83      1.95 o 
  -9   6  11        1.20        1.79      1.15 o 
  -8   6  11       20.58       17.56      1.99 o 
  -7   6  11       12.06       11.03      2.48 o 
  -6   6  11       51.10       48.83      2.52 o 
  -5   6  11        4.39        6.22      0.83 o 
  -4   6  11       21.15       24.03      1.39 o 
  -3   6  11       40.09       43.65      1.69 o 
  -2   6  11        5.43        6.28      0.83 o 
  -1   6  11       93.31      101.22      2.53 o 
   0   6  11       13.13       12.27      1.80 o 
   1   6  11        0.07        0.48      0.67 o 
   2   6  11        4.94        5.54      0.87 o 
   3   6  11       33.45       30.37      2.02 o 
   4   6  11        7.17        9.07      1.29 o 
 -11   7  11        6.71        2.02      2.43 o 
 -10   7  11        0.95        1.33      1.50 o 
  -9   7  11        5.09        9.23      1.66 o 
  -8   7  11       22.68       22.65      2.50 o 
  -7   7  11       44.23       37.20      2.30 o 
  -6   7  11        1.51        0.89      0.73 o 
  -5   7  11       15.92       17.39      1.91 o 
  -4   7  11        9.59       10.11      1.98 o 
  -3   7  11       86.14       95.35      2.99 o 
  -2   7  11      195.73      203.41      4.59 o 
  -1   7  11        3.81        3.06      0.97 o 
   0   7  11        1.91        2.26      0.91 o 
   1   7  11       28.03       32.62      2.23 o 
   2   7  11        3.66        3.46      1.03 o 
   3   7  11        0.16        0.39      0.74 o 
   4   7  11        3.18        4.21      1.07 o 
  -9   8  11        1.33        1.45      2.41 o 
  -8   8  11        0.21       -0.28      1.27 o 
  -7   8  11       11.04        8.94      1.49 o 
  -6   8  11        4.33        6.45      2.58 o 
  -5   8  11        8.79        9.37      2.15 o 
  -4   8  11        0.96       -0.73      0.73 o 
  -3   8  11        7.10        5.76      1.05 o 
  -2   8  11       16.47       18.84      1.69 o 
  -1   8  11       62.50       64.88      2.64 o 
   0   8  11        6.66        5.06      1.14 o 
   1   8  11       42.11       50.94      2.88 o 
   2   8  11       26.80       33.89      2.39 o 
   3   8  11       12.47       18.29      2.21 o 
  -9   9  11        2.97        4.60      2.93 o 
  -8   9  11        0.56       -1.51      1.95 o 
  -7   9  11        2.94        1.25      2.48 o 
  -6   9  11        0.44        0.10      1.86 o 
  -5   9  11       11.80       20.17      4.05 o 
  -4   9  11        7.63        8.11      1.40 o 
  -3   9  11        4.07        3.97      1.14 o 
  -2   9  11        0.02       -0.70      0.70 o 
  -1   9  11       43.25       47.69      2.74 o 
   0   9  11        2.19        2.13      1.04 o 
   1   9  11       28.91       38.20      2.55 o 
   2   9  11        9.10        6.26      1.81 o 
  -8  10  11        0.01       -1.38      2.34 o 
  -7  10  11       12.61       15.64      4.03 o 
  -6  10  11        0.03       -1.57      1.57 o 
  -5  10  11        7.29       10.49      3.07 o 
  -4  10  11       29.20       34.87      3.39 o 
  -3  10  11        2.86        3.55      1.77 o 
  -2  10  11       23.98       24.76      2.96 o 
  -1  10  11        0.01       -0.38      1.05 o 
   0  10  11       53.05       62.12      3.63 o 
   1  10  11       34.12       31.94      2.86 o 
  -7  11  11        9.12       12.03      3.63 o 
  -6  11  11        0.53       -2.12      2.12 o 
  -5  11  11        0.61        0.93      2.06 o 
  -4  11  11       10.68       14.69      3.32 o 
  -3  11  11       26.09       27.50      3.17 o 
  -2  11  11        3.52        8.21      3.24 o 
  -1  11  11        4.92        6.73      2.37 o 
 -12   0  12       17.28       20.84      4.47 o 
 -11   0  12       16.39       14.73      3.82 o 
 -10   0  12       18.39       13.13      3.43 o 
  -9   0  12        2.29        4.58      2.25 o 
  -8   0  12      150.97      154.04      8.80 o 
  -7   0  12       21.58       18.66      2.14 o 
  -6   0  12        2.17        1.54      1.25 o 
  -5   0  12       33.37       36.44      3.00 o 
  -4   0  12      155.85      148.01      4.33 o 
  -3   0  12       47.58       44.87      2.58 o 
  -2   0  12      166.53      151.71      5.35 o 
  -1   0  12        5.64        6.95      1.22 o 
   0   0  12        0.01        0.11      0.59 o 
   1   0  12       35.66       40.39      2.39 o 
   2   0  12      108.08      100.78      3.68 o 
   3   0  12       60.58       61.83      2.87 o 
   4   0  12        3.13        2.71      1.05 o 
   5   0  12       87.15       93.49      4.12 o 
 -12   1  12        1.30        1.87      1.60 o 
 -11   1  12        0.10       -0.14      1.14 o 
 -10   1  12       35.02       41.28      3.92 o 
  -9   1  12        7.42        8.09      2.84 o 
  -8   1  12        5.78        6.41      2.22 o 
  -7   1  12       34.72       33.53      2.01 o 
  -6   1  12      101.22       98.72      2.99 o 
  -5   1  12      217.11      221.34      5.68 o 
  -4   1  12        3.34        1.89      0.62 o 
  -3   1  12       74.36       63.10      1.92 o 
  -2   1  12       16.70       15.26      0.90 o 
  -1   1  12        5.33        4.70      0.60 o 
   0   1  12       14.64       13.13      1.06 o 
   1   1  12        1.06        1.11      0.57 o 
   2   1  12       17.60       15.92      1.26 o 
   3   1  12       19.87       17.84      1.50 o 
   4   1  12        9.77        8.37      1.19 o 
   5   1  12       28.01       30.59      1.98 o 
 -12   2  12        4.48        5.28      2.23 o 
 -11   2  12       12.60       17.99      2.78 o 
 -10   2  12       10.83        9.41      2.10 o 
  -9   2  12       11.05        8.90      2.30 o 
  -8   2  12        0.80        0.79      1.04 o 
  -7   2  12       33.47       32.01      2.99 o 
  -6   2  12       11.73       12.75      1.31 o 
  -5   2  12        8.15        5.85      1.08 o 
  -4   2  12      105.34       81.78      2.06 o 
  -3   2  12        4.19        3.74      0.71 o 
  -2   2  12       18.41       16.95      1.32 o 
  -1   2  12        0.16        0.42      0.38 o 
   0   2  12       19.18       17.57      1.31 o 
   1   2  12       38.83       37.45      1.75 o 
   2   2  12        0.26        1.24      0.61 o 
   3   2  12        8.48        8.66      1.26 o 
   4   2  12        3.38        3.97      0.89 o 
   5   2  12        2.44        2.17      0.90 o 
 -12   3  12        8.50        6.35      2.26 o 
 -11   3  12       54.77       66.59      5.29 o 
 -10   3  12        1.42        2.01      1.41 o 
  -9   3  12        2.36        1.92      3.67 o 
  -8   3  12       14.57       14.23      1.74 o 
  -7   3  12        0.03        0.04      0.73 o 
  -6   3  12       51.44       45.34      2.20 o 
  -5   3  12      163.48      153.47      3.08 o 
  -4   3  12        1.00        1.36      0.54 o 
  -3   3  12       28.73       28.90      1.55 o 
  -2   3  12        3.58        4.65      0.73 o 
  -1   3  12        2.13        1.55      0.59 o 
   0   3  12       41.55       39.25      1.88 o 
   1   3  12        0.29        0.14      0.51 o 
   2   3  12        0.25        0.40      0.54 o 
   3   3  12       11.69       13.40      1.54 o 
   4   3  12        0.16       -0.43      0.65 o 
 -12   4  12       12.45       17.02      3.15 o 
 -11   4  12       53.50       68.54      6.63 o 
 -10   4  12        8.48       10.18      5.89 o 
  -9   4  12        3.19        1.84      1.37 o 
  -8   4  12        0.00        0.81      0.87 o 
  -7   4  12        6.25        6.24      1.75 o 
  -6   4  12       16.50       11.76      1.04 o 
  -5   4  12      141.28      144.31      3.19 o 
  -4   4  12       21.33       20.34      1.31 o 
  -3   4  12      126.83      125.03      2.56 o 
  -2   4  12        4.45        5.33      0.81 o 
  -1   4  12        5.25        6.18      0.85 o 
   0   4  12       25.15       22.83      1.48 o 
   1   4  12       25.52       25.62      1.59 o 
   2   4  12        0.02       -0.04      0.53 o 
   3   4  12        7.22        8.63      1.00 o 
   4   4  12        3.02        1.48      0.82 o 
 -12   5  12        0.31        0.84      1.76 o 
 -11   5  12        4.01        3.16      1.75 o 
 -10   5  12        5.38        6.82      2.78 o 
  -9   5  12       23.49       41.09      3.95 o 
  -8   5  12        0.91       -0.11      0.90 o 
  -7   5  12        0.56        1.00      0.89 o 
  -6   5  12       86.28       77.58      3.03 o 
  -5   5  12       96.89      105.11      2.58 o 
  -4   5  12        0.31        0.64      0.48 o 
  -3   5  12      104.48      103.30      2.56 o 
  -2   5  12        1.59        2.16      0.65 o 
  -1   5  12       69.30       72.61      2.20 o 
   0   5  12        4.17        3.97      0.92 o 
   1   5  12       10.73       11.17      1.10 o 
   2   5  12       12.29       11.41      1.19 o 
   3   5  12       13.52       13.47      1.32 o 
   4   5  12        1.87        1.31      0.94 o 
 -11   6  12        0.01        0.94      1.51 o 
 -10   6  12       18.62       27.29      4.56 o 
  -9   6  12        4.09        4.81      1.39 o 
  -8   6  12        2.62        0.30      0.92 o 
  -7   6  12        1.54        1.84      0.85 o 
  -6   6  12        0.35        0.64      0.67 o 
  -5   6  12       12.63       12.84      1.45 o 
  -4   6  12       23.03       23.70      1.33 o 
  -3   6  12       78.69       87.21      2.37 o 
  -2   6  12      106.65      109.52      2.70 o 
  -1   6  12       74.39       74.18      2.54 o 
   0   6  12        1.28        0.52      0.67 o 
   1   6  12        0.06        0.44      0.71 o 
   2   6  12        0.18        1.51      0.67 o 
   3   6  12       17.05       17.33      1.63 o 
 -10   7  12        0.04       -0.14      1.45 o 
  -9   7  12        4.44        4.22      1.43 o 
  -8   7  12        7.05        7.02      1.42 o 
  -7   7  12        7.97        9.22      1.30 o 
  -6   7  12        7.97        5.27      1.25 o 
  -5   7  12        0.04       -0.14      0.71 o 
  -4   7  12        0.00        0.08      0.64 o 
  -3   7  12        0.12        0.03      0.65 o 
  -2   7  12       35.69       34.75      2.60 o 
  -1   7  12        1.78        1.35      0.79 o 
   0   7  12       50.46       55.09      3.34 o 
   1   7  12       16.51       16.81      1.59 o 
   2   7  12       13.21       16.51      1.59 o 
   3   7  12        3.38        2.26      0.98 o 
  -9   8  12        1.01        4.05      2.78 o 
  -8   8  12        0.42        0.90      1.39 o 
  -7   8  12        0.93        0.90      1.01 o 
  -6   8  12        0.01        1.09      1.30 o 
  -5   8  12        4.29        0.86      1.28 o 
  -4   8  12        4.22        4.95      1.06 o 
  -3   8  12       47.80       52.77      2.42 o 
  -2   8  12        6.36        5.48      1.17 o 
  -1   8  12        0.02       -0.05      0.86 o 
   0   8  12       14.22       11.77      1.52 o 
   1   8  12       18.38       22.57      2.07 o 
   2   8  12       17.77       16.43      2.27 o 
  -9   9  12        7.21        3.91      2.96 o 
  -8   9  12        2.04        4.88      2.87 o 
  -7   9  12        0.00       -1.38      2.20 o 
  -6   9  12       14.58       15.85      3.85 o 
  -5   9  12        7.86        6.21      2.74 o 
  -4   9  12       30.40       27.67      2.45 o 
  -3   9  12        7.33        5.94      1.37 o 
  -2   9  12       19.51       21.73      1.98 o 
  -1   9  12       25.02       19.74      2.91 o 
   0   9  12        1.83        0.42      1.42 o 
   1   9  12        0.47        0.54      0.99 o 
  -7  10  12        4.88       11.56      3.82 o 
  -6  10  12        2.04        3.86      2.57 o 
  -5  10  12       23.52       26.20      4.84 o 
  -4  10  12        1.23       -1.37      1.37 o 
  -3  10  12        2.72        3.19      3.76 o 
  -2  10  12        0.03        0.83      1.34 o 
  -1  10  12       15.65       18.66      2.88 o 
 -12   1  13        6.78        5.14      2.18 o 
 -11   1  13        0.22        1.84      1.54 o 
 -10   1  13       17.75       15.23      2.69 o 
  -9   1  13        0.91        1.64      1.40 o 
  -8   1  13       29.38       29.11      3.32 o 
  -7   1  13       20.45       21.21      1.72 o 
  -6   1  13        5.68        5.85      1.38 o 
  -5   1  13       69.90       68.93      2.13 o 
  -4   1  13       22.50       18.12      1.54 o 
  -3   1  13       17.77       15.49      1.72 o 
  -2   1  13       38.36       30.75      1.85 o 
  -1   1  13       57.85       52.61      2.15 o 
   0   1  13        4.53        2.80      0.64 o 
   1   1  13       43.80       37.75      2.70 o 
   2   1  13        2.90        2.36      0.74 o 
   3   1  13       32.65       33.67      1.86 o 
   4   1  13        2.91        1.52      1.31 o 
 -12   2  13        0.15        0.70      1.73 o 
 -11   2  13       17.58       21.28      3.28 o 
 -10   2  13        1.02        3.25      1.63 o 
  -9   2  13      104.23      119.09      5.81 o 
  -8   2  13        0.01       -0.28      1.03 o 
  -7   2  13       17.16       18.66      2.92 o 
  -6   2  13       31.15       32.25      2.05 o 
  -5   2  13       53.21       46.25      1.99 o 
  -4   2  13       82.85       78.66      2.11 o 
  -3   2  13       14.92       14.03      1.31 o 
  -2   2  13        0.30        0.16      0.54 o 
  -1   2  13       29.17       29.29      1.68 o 
   0   2  13        5.15        4.92      0.80 o 
   1   2  13       14.82       13.28      1.17 o 
   2   2  13        1.21        1.45      0.65 o 
   3   2  13        4.01        3.67      0.85 o 
 -11   3  13       16.93       11.22      2.53 o 
 -10   3  13        0.66        0.49      1.43 o 
  -9   3  13       16.50       16.95      2.65 o 
  -8   3  13       14.96       13.46      1.77 o 
  -7   3  13        0.13        0.43      1.03 o 
  -6   3  13       16.60       14.41      1.36 o 
  -5   3  13       31.20       34.03      1.62 o 
  -4   3  13       87.30       81.85      2.30 o 
  -3   3  13        6.17        4.75      1.08 o 
  -2   3  13        5.20        4.99      0.82 o 
  -1   3  13        2.09        1.43      0.61 o 
   0   3  13        2.92        1.81      0.72 o 
   1   3  13        0.21        0.00      0.56 o 
   2   3  13        0.06       -0.31      0.55 o 
   3   3  13        6.83        7.08      1.05 o 
 -11   4  13        0.42       -0.26      1.63 o 
 -10   4  13        0.13        1.43      1.44 o 
  -9   4  13        5.55        8.13      2.11 o 
  -8   4  13        0.39        0.44      0.94 o 
  -7   4  13        0.37        1.82      0.97 o 
  -6   4  13        3.20        1.87      0.89 o 
  -5   4  13        9.42        9.15      0.91 o 
  -4   4  13       29.19       29.06      1.61 o 
  -3   4  13        4.92        4.34      0.92 o 
  -2   4  13        4.68        3.98      0.76 o 
  -1   4  13        7.82        8.40      1.18 o 
   0   4  13        2.93        3.66      0.83 o 
   1   4  13        1.42        2.82      0.70 o 
   2   4  13        0.33       -0.05      0.60 o 
   3   4  13        0.00        1.56      0.82 o 
 -11   5  13        5.21        5.74      2.23 o 
 -10   5  13       10.66        9.35      2.34 o 
  -9   5  13       19.22       30.85      3.55 o 
  -8   5  13       26.71       28.17      2.55 o 
  -7   5  13       10.14        9.23      1.30 o 
  -6   5  13        0.91        0.30      0.72 o 
  -5   5  13       27.57       26.76      1.46 o 
  -4   5  13       17.96       16.10      1.16 o 
  -3   5  13       34.76       37.01      2.12 o 
  -2   5  13       28.90       35.69      2.25 o 
  -1   5  13        0.01       -0.19      0.58 o 
   0   5  13        2.52        1.66      1.00 o 
   1   5  13       21.94       21.36      2.42 o 
   2   5  13       10.11       11.03      1.36 o 
 -10   6  13        0.09        3.24      1.85 o 
  -9   6  13        0.15       -0.76      1.22 o 
  -8   6  13        0.64        1.93      0.88 o 
  -7   6  13        0.74        1.64      0.91 o 
  -6   6  13        5.31        4.37      1.00 o 
  -5   6  13        2.80        2.51      0.67 o 
  -4   6  13        2.51        1.79      0.61 o 
  -3   6  13        0.57        0.58      0.71 o 
  -2   6  13      126.08      128.63      3.44 o 
  -1   6  13       41.95       46.78      2.47 o 
   0   6  13        1.68        1.34      0.83 o 
   1   6  13        0.00        0.44      0.69 o 
   2   6  13       21.44       25.47      2.05 o 
 -10   7  13        6.42        4.02      2.75 o 
  -9   7  13        0.33        2.45      1.03 o 
  -8   7  13       29.68       41.42      3.03 o 
  -7   7  13        0.17        1.21      1.13 o 
  -6   7  13        8.48        9.67      4.02 o 
  -5   7  13        0.33        1.61      0.80 o 
  -4   7  13       33.06       42.94      2.37 o 
  -3   7  13        4.95        3.71      0.95 o 
  -2   7  13       60.12       61.99      2.83 o 
  -1   7  13       18.79       25.21      1.89 o 
   0   7  13        1.53        0.06      0.84 o 
   1   7  13        0.64        1.14      0.84 o 
  -9   8  13        0.11        1.65      2.65 o 
  -8   8  13        3.06        0.94      1.13 o 
  -7   8  13        0.64        1.47      1.02 o 
  -6   8  13        1.88        0.75      1.38 o 
  -5   8  13        2.44        2.41      3.49 o 
  -4   8  13        0.12        1.14      0.91 o 
  -3   8  13       30.21       37.22      2.22 o 
  -2   8  13        4.80        2.07      1.20 o 
  -1   8  13        2.05        0.85      1.18 o 
   0   8  13      108.84      118.82      3.60 o 
  -7   9  13        0.00       -2.25      2.25 o 
  -6   9  13        4.75        7.55      3.18 o 
  -5   9  13        5.92        4.62      2.51 o 
  -4   9  13       18.25       20.80      2.01 o 
  -3   9  13        2.36        0.91      1.04 o 
  -2   9  13        0.07       -0.27      0.87 o 
  -1   9  13       15.00        9.88      1.80 o 
 -11   0  14        0.08        0.30      2.08 o 
 -10   0  14        9.51        8.41      3.10 o 
  -9   0  14        7.68       12.06      3.39 o 
  -8   0  14      150.54      168.68      9.90 o 
  -7   0  14       90.20      115.86      5.05 o 
  -6   0  14        1.38        3.34      1.02 o 
  -5   0  14       21.61       21.93      2.20 o 
  -4   0  14       12.41       11.39      3.43 o 
  -3   0  14      256.06      254.76      7.78 o 
  -2   0  14        1.65        5.04      1.52 o 
  -1   0  14        0.23        1.51      0.92 o 
   0   0  14        0.12        0.98      0.86 o 
   1   0  14        0.44        0.05      1.18 o 
   2   0  14       29.99       25.65      2.54 o 
 -11   1  14        4.01        1.58      1.81 o 
 -10   1  14        0.06        2.53      1.69 o 
  -9   1  14        5.08        4.61      1.78 o 
  -8   1  14        8.75       16.99      3.87 o 
  -7   1  14       39.15       41.19      2.95 o 
  -6   1  14        0.44        0.83      0.58 o 
  -5   1  14        7.02        6.56      0.95 o 
  -4   1  14        3.41        5.40      1.09 o 
  -3   1  14       44.78       45.12      3.45 o 
  -2   1  14        0.14        0.14      0.61 o 
  -1   1  14        1.18        0.70      0.60 o 
   0   1  14        8.10        6.35      0.89 o 
   1   1  14        3.56        3.70      0.80 o 
   2   1  14       12.04       11.52      1.23 o 
 -11   2  14        0.60       -1.47      1.60 o 
 -10   2  14        3.16        3.70      1.81 o 
  -9   2  14        5.51        4.13      1.83 o 
  -8   2  14        7.74       11.00      2.33 o 
  -7   2  14        6.14        6.02      2.32 o 
  -6   2  14       22.95       28.61      1.70 o 
  -5   2  14        2.97        4.41      0.84 o 
  -4   2  14        0.83        0.54      0.73 o 
  -3   2  14        3.86        4.64      0.95 o 
  -2   2  14        5.39        4.56      0.83 o 
  -1   2  14       28.87       29.39      1.76 o 
   0   2  14        1.56        0.59      0.61 o 
   1   2  14        0.09        0.23      0.76 o 
   2   2  14        5.35        5.06      0.98 o 
 -11   3  14       36.33       36.56      6.89 o 
 -10   3  14       13.20       11.87      2.77 o 
  -9   3  14        7.57       10.37      2.25 o 
  -8   3  14        0.14       -0.54      1.17 o 
  -7   3  14       14.46       12.77      1.51 o 
  -6   3  14       35.04       39.86      2.01 o 
  -5   3  14        2.78        2.18      0.65 o 
  -4   3  14        2.50        2.75      0.83 o 
  -3   3  14        8.27        7.96      1.03 o 
  -2   3  14        0.24        0.23      0.61 o 
  -1   3  14        2.94        2.51      0.77 o 
   0   3  14       66.98       65.87      2.20 o 
   1   3  14        0.03       -0.55      0.89 o 
   2   3  14       21.77       21.05      1.64 o 
 -10   4  14        4.78        1.39      1.84 o 
  -9   4  14        1.27        1.19      1.50 o 
  -8   4  14        3.34        6.29      1.47 o 
  -7   4  14        0.25        1.20      1.29 o 
  -6   4  14       12.33       14.67      1.41 o 
  -5   4  14       34.19       38.79      1.96 o 
  -4   4  14        4.81        1.68      0.69 o 
  -3   4  14        6.89        7.64      1.00 o 
  -2   4  14        1.09        0.71      0.77 o 
  -1   4  14        2.93        1.55      0.71 o 
   0   4  14       11.78       13.55      1.36 o 
   1   4  14       23.66       22.63      1.53 o 
 -10   5  14        4.58        5.54      2.21 o 
  -9   5  14        5.34        4.35      2.43 o 
  -8   5  14        0.03        0.95      0.89 o 
  -7   5  14        6.94        7.21      1.29 o 
  -6   5  14        4.83        3.45      0.88 o 
  -5   5  14        4.46        4.53      0.78 o 
  -4   5  14        7.22        6.50      0.94 o 
  -3   5  14        0.01        0.47      0.67 o 
  -2   5  14       11.36       12.55      1.39 o 
  -1   5  14       11.92       13.23      1.46 o 
   0   5  14        1.43        1.24      0.84 o 
   1   5  14        0.20        1.25      0.80 o 
  -9   6  14        2.27        4.83      1.51 o 
  -8   6  14       19.79       22.74      2.08 o 
  -7   6  14        4.29        4.38      1.15 o 
  -6   6  14        0.29        0.79      0.76 o 
  -5   6  14        3.76        4.93      0.88 o 
  -4   6  14       39.42       40.66      2.27 o 
  -3   6  14        2.16        2.05      0.87 o 
  -2   6  14        3.63        1.81      0.84 o 
  -1   6  14       14.55       13.63      1.47 o 
   0   6  14        6.99        5.24      1.13 o 
  -8   7  14       26.30       31.08      2.87 o 
  -7   7  14        9.51       11.86      1.91 o 
  -6   7  14        2.01        2.47      1.53 o 
  -5   7  14        0.11        0.44      1.18 o 
  -4   7  14        5.95        4.32      1.08 o 
  -3   7  14       30.17       33.01      2.43 o 
  -2   7  14       12.33        9.46      1.35 o 
  -1   7  14       18.54       17.19      1.68 o 
  -7   8  14        0.94        2.03      1.75 o 
  -6   8  14        0.00       -1.61      1.90 o 
  -5   8  14       16.46       20.98      5.05 o 
  -4   8  14        3.13        2.47      1.08 o 
  -3   8  14        0.23        0.02      0.75 o 
  -2   8  14        3.82        3.53      1.05 o 
 -10   1  15       25.22       29.58      6.22 o 
  -9   1  15       29.06       26.55      3.56 o 
  -8   1  15        0.59        1.54      1.42 o 
  -7   1  15        0.06        1.31      0.74 o 
  -6   1  15        7.31        6.85      1.33 o 
  -5   1  15       22.82       20.29      1.64 o 
  -4   1  15       18.25       15.08      1.67 o 
  -3   1  15        8.95       12.53      2.14 o 
  -2   1  15        2.09        1.34      0.79 o 
  -1   1  15        5.11        3.82      0.87 o 
   0   1  15        0.96        0.96      0.60 o 
 -10   2  15        7.43        5.02      3.01 o 
  -9   2  15        0.16       -0.44      1.60 o 
  -8   2  15        1.01        0.25      1.34 o 
  -7   2  15        0.79        1.88      0.81 o 
  -6   2  15       14.80       17.26      1.42 o 
  -5   2  15       14.55       14.02      1.43 o 
  -4   2  15       12.88       12.89      2.06 o 
  -3   2  15        3.09        3.07      0.92 o 
  -2   2  15       44.49       42.02      2.17 o 
  -1   2  15        2.09        1.85      0.77 o 
   0   2  15       11.60       10.08      1.15 o 
 -10   3  15        8.24        7.80      3.51 o 
  -9   3  15        0.68        3.93      1.98 o 
  -8   3  15        1.42        1.60      1.11 o 
  -7   3  15       17.15       15.23      1.47 o 
  -6   3  15        3.25        3.14      0.84 o 
  -5   3  15        2.78        5.07      1.01 o 
  -4   3  15        0.84        0.72      0.65 o 
  -3   3  15        0.28        0.55      0.68 o 
  -2   3  15        0.41        0.06      0.66 o 
  -1   3  15        3.07        3.98      1.10 o 
   0   3  15        9.47       10.08      1.25 o 
  -9   4  15        1.55        4.22      2.08 o 
  -8   4  15       20.73       23.77      2.80 o 
  -7   4  15       42.66       55.52      3.26 o 
  -6   4  15        9.50       13.83      1.45 o 
  -5   4  15        0.41        0.93      0.66 o 
  -4   4  15       14.94       17.37      2.04 o 
  -3   4  15        6.84        6.52      1.04 o 
  -2   4  15        0.11        0.52      0.72 o 
  -1   4  15        5.53        4.55      0.87 o 
   0   4  15        0.03        0.32      1.33 o 
  -9   5  15       11.53       17.29      3.00 o 
  -8   5  15        2.28        4.16      1.27 o 
  -7   5  15       28.14       35.11      2.23 o 
  -6   5  15        5.38        9.61      1.30 o 
  -5   5  15        0.80        0.53      0.65 o 
  -4   5  15        1.09       -0.03      0.71 o 
  -3   5  15        2.30        1.93      0.83 o 
  -2   5  15       12.49       10.01      1.33 o 
  -1   5  15       11.83       14.14      1.72 o 
  -8   6  15       21.88       25.46      2.36 o 
  -7   6  15        2.76        2.50      1.11 o 
  -6   6  15        0.12       -0.21      1.05 o 
  -5   6  15        4.16        2.67      0.95 o 
  -4   6  15       23.91       20.96      1.77 o 
  -3   6  15        3.23        3.95      1.04 o 
  -2   6  15        8.30        9.91      1.47 o 
  -5   7  15        8.97       10.58      2.15 o 
  -4   7  15        0.41       -0.41      1.25 o 
  -8   0  16       14.85       22.52      3.17 o 
  -7   0  16        3.00        3.54      1.75 o 
  -6   0  16        0.25        1.11      1.17 o 
  -5   0  16        3.60        2.62      1.56 o 
  -4   0  16        0.01        0.55      1.36 o 
  -3   0  16        8.39       12.74      2.39 o 
  -2   0  16        8.13        9.19      1.71 o 
  -8   1  16       50.86       62.31      3.47 o 
  -7   1  16        2.36        0.99      0.88 o 
  -6   1  16       24.91       26.35      1.84 o 
  -5   1  16        4.17        4.44      1.25 o 
  -4   1  16        4.71        6.67      1.38 o 
  -3   1  16        5.53        6.53      1.16 o 
  -2   1  16        6.01        4.95      1.01 o 
  -8   2  16        8.07       12.18      2.44 o 
  -7   2  16        6.32       12.07      1.73 o 
  -6   2  16        5.90        5.54      1.16 o 
  -5   2  16       34.05       46.01      4.27 o 
  -4   2  16        0.53        0.84      1.00 o 
  -3   2  16        0.00       -0.73      0.75 o 
  -2   2  16        0.65        0.84      1.71 o 
  -8   3  16        0.18        0.72      1.41 o 
  -7   3  16        1.78        2.72      1.05 o 
  -6   3  16       76.97       92.04      4.29 o 
  -5   3  16        1.96        3.30      1.18 o 
  -4   3  16        0.41        0.92      0.85 o 
  -3   3  16        0.53        1.80      0.94 o 
  -2   3  16        6.80        4.98      1.75 o 
  -7   4  16       56.04       78.77      3.91 o 
  -6   4  16        1.03        1.38      1.26 o 
  -5   4  16        2.23        2.41      1.07 o 
  -4   4  16       19.98       22.86      2.48 o 
  -3   4  16        6.47        5.89      1.31 o 
                                                 
